# Supplementary material for: Genome sequence of the basal haplorrhine primate Tarsius syrichta reveals unusual insertions
Source: Nat Commun. 2016 Oct 6;7:12997. doi: 10.1038/ncomms12997 (PMC5059674; doi:10.1038/ncomms12997)
Supplement: Supplementary Data 3 — Mitochondria sequence alignment [file ncomms12997-s4.txt]

>CytB_gi|238866974:14190-15329_Tarsius_syrichta_mitochondrion
--------------------------------------------------------------------------------
--------------------------------------------------------------------------------
--------------------------------------------------------------------------------
--------------------------------------------------------------------------------
--------------------------------------------------------------------------------
--------------------------------------------------------------------------------
--------------------------------------------------------------------------------
--------------------------------------------------------------------------------
--------------------------------------------------------------------------------
--------------------------------------------------------------------------------
--------------------------------------------------------------------------------
--------------------------------------------------------------------------------
--------------------------------------------------------------------------------
--------------------------------------------------------------------------------
--------------------------------------------------------------------------------
--------------------------------------------------------------------------------
--------------------------------------------------------------------------------
--------------------------------------------------------------------------------
--------------------------------------------------------------------------------
--------------------------------------------------------------------------------
--------------------------------------------------------------------------------
--------------------------------------------------------------------------------
--------------------------------------------------------------------------------
--------------------------------------------------------------------------------
--------------------------------------------------------------------------------
--------------------------------------------------------------------------------
--------------------------------------------------------------------------------
--------------------------------------------------------------------------------
--------------------------------------------------------------------------------
--------------------------------------------------------------------------------
--------------------------------------------------------------------------------
--------------------------------------------------------------------------------
--------------------------------------------------------------------------------
--------------------------------------------------------------------------------
--------------------------------------------------------------------------------
--------------------------------------------------------------------------------
--------------------------------------------------------------------------------
--------------------------------------------------------------------------------
--------------------------------------------------------------------------------
--------------------------------------------------------------------------------
--------------------------------------------------------------------------------
--------------------------------------------------------------------------------
--------------------------------------------------------------------------------
--------------------------------------------------------------------------------
--------------------------------------------------------------------------------
--------------------------------------------------------------------------------
--------------------------------------------------------------------------------
--------------------------------------------------------------------------------
--------------------------------------------------------------------------------
--------------------------------------------------------------------------------
--------------------------------------------------------------------------------
--------------------------------------------------------------------------------
--------------------------------------------------------------------------------
--------------------------------------------------------------------------------
--------------------------------------------------------------------------------
--------------------------------------------------------------------------------
--------------------------------------------------------------------------------
--------------------------------------------------------------------------------
--------------------------------------------------------------------------------
--------------------------------------------------------------------------------
--------------------------------------------------------------------------------
--------------------------------------------------------------------------------
--------------------------------------------------------------------------------
--------------------------------------------------------------------------------
--------------------------------------------------------------------------------
--------------------------------------------------------------------------------
--------------------------------------------------------------------------------
--------------------------------------------------------------------------------
--------------------------------------------------------------------------------
--------------------------------------------------------------------------------
--------------------------------------------------------------------------------
--------------------------------------------------------------------------------
--------------------------------------------------------------------------------
--------------------------------------------------------------------------------
--------------------------------------------------------------------------------
--------------------------------------------------------------------------------
--------------------------------------------------------------------------------
--------------------------------------------------------------------------------
--------------------------------------------------------------------------------
--------------------------------------------------------------------------------
--------------------------------------------------------------------------------
--------------------------------------------------------------------------------
--------------------------------------------------------------------------------
--------------------------------------------------------------------------------
--------------------------------------------------------------------------------
--------------------------------------------------------------------------------
--------------------------------------------------------------------------------
--------------------------------------------------------------------------------
--------------------------------------------------------------------------------
--------------------------------------------------------------------------------
--------------------------------------------------------------------------------
--------------------------------------------------------------------------------
--------------------------------------------------------------------------------
--------------------------------------------------------------------------------
--------------------------------------------------------------------------------
--------------------------------------------------------------------------------
--------------------------------------------------------------------------------
--------------------------------------------------------------------------------
--------------------------------------------------------------------------------
--------------------------------------------------------------------------------
--------------------------------------------------------------------------------
--------------------------------------------------------------------------------
--------------------------------------------------------------------------------
--------------------------------------------------------------------------------
--------------------------------------------------------------------------------
--------------------------------------------------------------------------------
--------------------------------------------------------------------------------
--------------------------------------------------------------------------------
--------------------------------------------------------------------------------
--------------------------------------------------------------------------------
--------------------------------------------------------------------------------
--------------------------------------------------------------------------------
--------------------------------------------------------------------------------
--------------------------------------------------------------------------------
--------------------------------------------------------------------------------
--------------------------------------------------------------------------------
--------------------------------------------------------------------------------
--------------------------------------------------------------------------------
--------------------------------------------------------------------------------
--------------------------------------------------------------------------------
--------------------------------------------------------------------------------
--------------------------------------------------------------------------------
--------------------------------------------------------------------------------
--------------------------------------------------------------------------------
--------------------------------------------------------------------------------
--------------------------------------------------------------------------------
--------------------------------------------------------------------------------
--------------------------------------------------------------------------------
--------------------------------------------------------------------------------
--------------------------------------------------------------------------------
--------------------------------------------------------------------------------
--------------------------------------------------------------------------------
--------------------------------------------------------------------------------
--------------------------------------------------------------------------------
--------------------------------------------------------------------------------
--------------------------------------------------------------------------------
--------------------------------------------------------------------------------
--------------------------------------------------------------------------------
--------------------------------------------------------------------------------
--------------------------------------------------------------------------------
--------------------------------------------------------------------------------
--------------------------------------------------------------------------------
--------------------------------------------------------------------------------
--------------------------------------------------------------------------------
--------------------------------------------------------------------------------
--------------------------------------------------------------------------------
--------------------------------------------------------------------------------
--------------------------------------------------------------------------------
--------------------------------------------------------------------------------
--------------------------------------------------------------------------------
--------------------------------------------------------------------------------
--------------------------------------------------------------------------------
--------------------------------------------------------------------------------
--------------------------------------------------------------------------------
--------------------------------------------------------------------------------
--------------------------------------------------------------------------------
--------------------------------------------------------------------------------
--------------------------------------------------------------------------------
--------------------------------------------------------------------------------
--------------------------------------------------------------------------------
--------------------------------------------------------------------------------
--------------------------------------------------------------------------------
--------------------------------------------------------------------------------
--------------------------------------------------------------------------------
--------------------------------------------------------------------------------
--------------------------------------------------------------------------------
--------------------------------------------------------------------------------
--------------------------------------------------------------------------------
--------------------------------------------------------------------------------
--------------------------------------------------------------------------------
--------------------------------------------------------------------------------
--------------------------------------------------------------------------------
--------------------------------------------------------------------------------
--------------------------------------------------------------------------------
--------------------------------------------------------------------------------
--------------------------------------------------------------------------------
--------------------------------------------------------------------------------
--------------------------------------------------------------------------------
--------------------------------------------------------------------------------
--------------------------------------------------------------------------------
--------------------------------------------------------------------------------
--------------------------------------------------------------------------------
--------------------------------------------------------------------------------
--------------------------------------------------------------------------------
--------------------------------------------------------------------------------
--------------------------------------------------------------------------------
--------------------------------------------------------------------------------
--------------------------------------------------------------------------------
--------------------------------------------------------------------------------
--------------------------------------------------------------------------------
--------------------------------------------------------------------------------
--------------------------------------------------------------------------------
--------------------------------------------------------------------------------
--------------------------------------------------------------------------------
--------------------------------------------------------------------------------
--------------------------------------------------------------------------------
--------------------------------------------------------------------------------
--------------------------------------------------------------------------------
--------------------------------------------------------------------------------
--------------------------------------------------------------------------------
--------------------------------------------------------------------------------
--------------------------------------------------------------------------------
--------------------------------------------------------------------------------
--------------------------------------------------------------------------------
--------------------------------------------------------------------------------
--------------------------------------------------------------------------------
--------------------------------------------------------------------------------
--------------------------------------------------------------------------------
--------------------------------------------------------------ATGGCAAACCTACGAAAA
ACACACCCCCTTATAAAAATTATTAACCAATCATTCATTGATCTCCCCGCGCCCTCTAATATCTCTGCATGATGAAACTT
CGGCTCTCTCCTAGGAGTATGCCTGGGGCTTCAAATCATTACAGGACTATTTCTAGCTATACACTATACATCAGACACAA
CAACCGCATTCTCCTCCGTAACACACATCTGCCGAGACGTAAATTACGGATGAATTATCCGGTACTTACACGCAAATGGA
GCATCCATGTTTTTCCTCTGCTTATTTATGCATGTAGGTCGAGGCCTATACTATGGCTCTTTCACTTTCCTAGAGACATG
AAATATTGGAATCCTCTTATTATTTGCAGTCATAGCAACAGCATTTATAGGTTATGTCCTCCCATGAGGACAGATATCAT
TTTGAGGTGCCACCGTCATCACCAACCTCTTATCCGCCATCCCTTATATTGGTACCAATCTAGTTGAATGAATCTGAGGA
GGCTTCTCAGTCGATAAAGCCACCCTCACACGATTTTTCGCCTTTCATTTTATTCTCCCATTCGTAGTGACGGCCCTTGT
AATTGTTCATCTCCTATTTCTTCATGAAACCGGGTCTAACAATCCCTCAGGAATATCATCCGATACCGACAAAATCCCAT
TCCACCCATACTTTACAATCAAAGATATTCTAGGCTTAATAATCCTAATATTACTTCTTATGATCCTAGTCCTATTTATA
CCAGATCTTTTAGGAGACCCAGACAATTATACCCCAGCTAATCCTCTAAACACTCCACCCCATATTAAACCAGAATGATA
TTTCTTATTCGCATACGCTATCTTACGATCTATCCCTAACAAACTAGGAGGTGTTTTAGCCCTAGTATTATCAATCCTAA
TTCTGGCCATCATCCCTATATTACACATATCTAAACAACGAAGTATAATCTTTCGCCCCCTCAGCCAATGCCTATTCTGA
ATTCTAGCAGCCGACTTACTAACACTAACCTGAATTGGCGGCCAACCCGTTGAATACCCATACATCACTATCGGACAAGC
AGCCTCCGTCCTCTATTTCTTAACTATCCTAATCCTTATGCCCATAACTAACCTAATTGAAAGCAAACTACTCAAATGAT
AG------------------------------------------------------------------------------
--------------------------------------------------------------------------------
--------------------------------------------------------------------------------
--------------------------------------------------------------------------------
--------------------------------------------------------------------------------
--------------------------------------------------------------------------------
--------------------------------------------------------------------------------
--------------------------------------------------------------------------------
--------------------------------------------------------------------------------
--------------------------------------------------------------------------------
--------------------------------------------------------------------------------
--------------------------------------------------------------------------------
--------------------------------------------------------------------------------
--------------------------------------------------------------------------------
--------------------------------------------------------------------------------
--------------------------------------------------------------------------------
--------------------------------------------------------------------------------
--------------------------------------------------------------------------------
--------------------------------------------------------------------------------
--------------------------------------------------------------------------------
--------------------------------------------------------------------------------
--------------------------------------------------------------------------------
--------------------------------------------------------------------------------
--------------------------------------------------------------------------------
--------------------------------------------------------------------------------
--------------------------------------------------------------------------------
--------------------------------------------------------------------------------
--------------------------------------------------------------------------------
--------------------------------------------------------------------------------
--------------------------------------------------------------------------------
--------------------------------------------------------------------------------
--------------------------------------------------------------------------------
--------------------------------------------------------------------------------
--------------------------------------------------------------------------------
--------------------------------------------------------------------------------
--------------------------------------------------------------------------------
--------------------------------------------------------------------------------
--------------------------------------------------------------------------------
--------------------------------------------------------------------------------
--------------------------------------------------------------------------------
--------------------------------------------------------------------------------
--------------------------------------------------------------------------------
--------------------------------------------------------------------------------
--------------------------------------------------------------------------------
--------------------------------------------------------------------------------
--------------------------------------------------------------------------------
--------------------------------------------------------------------------------
--------------------------------------------------------------------------------
--------------------------------------------------------------------------------
--------------------------------------------------------------------------------
--------------------------------------------------------------------------------
--------------------------------------------------------------------------------
--------------------------------------------------------------------------------
--------------------------------------------------------------------------------
--------------------------------------------------------------------------------
--------------------------------------------------------------------------------
--------------------------------------------------------------------------------
--------------------------------------------------------------------------------
--------------------------------------------------------------------------------
--------------------------
>Tarsius_syrichta_mitochondrion
--------------------------------------------------------------------------------
--------------------------------------------------------------------------------
--------------------------------------------------------------------------------
--------------------------------------------------------------------------------
--------------------------------------------------------------------------------
--------------------------------------------------------------------------------
--------------------------------------------------------------------------------
--------------------------------------------------------------------------------
--------------------------------------------------------------------------------
--------------------------------------------------------------------------------
--------------------------------------------------------------------------------
--------------------------------------------------------------------------------
--------------------------------------------------------------------------------
--------------------------------------------------------------------------------
--------------------------------------------------------------------------------
--------------------------------------------------------------------------------
--------------------------------------------------------------------------------
--------------------------------------------------------------------------------
--------------------------------------------------------------------------------
--------------------------------------------------------------------------------
--------------------------------------------------------------------------------
--------------------------------------------------------------------------------
--------------------------------------------------------------------------------
--------------------------------------------------------------------------------
--------------------------------------------------------------------------------
--------------------------------------------------------------------------------
--------------------------------------------------------------------------------
--------------GTTAATGTAGCTTACTATTAAAGCAAGGCACTGAAAATGCCTAGACGGGCCCAAGCCCCATAAACA
CAAAGGTTTGGTCCTAACCTTCTTATTAGTTTCTAGTAAAATTATACATGCAAGTATCCGCCTCCCAGTGAGAATGCCCT
CCAAGTCC-AATAGACTAAAAGGAGCCGACATCAAGCACACTAACACAGTGGCTCACAACGTCTTGCTCAACCACACCCC
CACGGGATACAGCAGTAACAAAATTTAAGCAATAAACGAAAGTTTGACTAAGTTATACTAGATATGCCAGGGTTGGTAAA
TTTCGTGCCAGCCACCGCGGTCATACGATTAACCCAAACTAATAAATATACGGCGTAAAGCGTGTTTAATCTATACTTAA
ACTAAAGTTAAATCCCGACTAAGCTGTAAAAAGCTCCAGTCTGACTTAAAATAATCTACGAAAGTGACTTTAATATCTTT
GAAGACACGACAGCTAAGGTCCAAACTGGGATTAGATACCCCACTATGCTTAGCCATAAACATAAATAAATATAAACAAA
TTTATTCGCCAGAGTACTACAAGCAACAGCTTAAAACTCAAAGGACTTGGCGGTGCTTCACACCCCTCTAGAGGAGCCTG
TTCTATAACCGATAAACCCCGATCAACCTTACCACCTCTTGCTAATTCAGTCTATATACCGCCATCTTCAGCAAACCCTA
ATAAAGGTTTTAAAGTAAGCACAAGTATAAACATAAAAACGTTAGGTCAAGGTGTAACCTATGAGGTGGAAAGCAATGGG
CTACATTCTCTATCTTAGAGTATTACGAATATTCTTATGAAAATAAGAATTAAAGGAGGATTTAGTAGTAAATCAAGAAT
AGAGAGCTTGATTGAAATAAAGGCCATGAAGCACGCACACACCGCCCGTCACCCTCCTCAAATGCAACTCCCACAACAAT
CTACATAAAACAAATTATAGCGCATGAGATGAGATAAGTCGTAACAAGGTAAGCATACTGGAAAGTGTGCTTGGAGTAGA
CAAAGTGTAGCTTAAGCCACAAAGCACCCGGCTTACACCCGGAAGATTTCACAAATGACCACTTTGAACCTAATCCTAGC
CCAATATGAACAAACTAAATCATACTAAATCTTGTAAACCAAAACATTTACCTTCAGCCTTTAAAGTATAGGAGATAGAA
ATTTATATAGGCGCTATAGACAAAGTACCGCAAGGGAAAGATGAAAGATACTTTACTTTAAAGTACAAAAAAGCAAAGAC
ACCCCCTTTTACCTTTTGCATAATGAATTAGCTAGAAATATTTTACAAAGAGAACTGTAGCCAAAAACCCCGAACCCAAA
CGAGCTACTTATGAACAGCCACAAGAGCATACTCATCTATGTCGCAAAATAGTGAGAAGATTTATAAGCAGCGGTGAAAA
GCCTATCGAGTTTGGTGATAGCTGGTTGTCCAAAATAGAATATAAGTTCAACTTTAAATTTACCTACAGAACAAATAGTC
TCCATGTAAATTTAAATGTTATTCTAAAGAGGGACAGCTCTTTAGAAATAGGAAACAACCTTACTTAGAGAGTAATTAAA
ATCTT-TTTCCATAGTTGGCCTAAAAGCAGCCACCCATTAAGAAAGCGTCCAAGCTCAGCCTACTAAAAGCACTTTAATT
TCAAAAACCAAACACAACTCCTATAACCACATTGGACCAATCTATA-GATAATAGAAGCAATACTGCTAATATAAGTAAC
AAGAAGTTATTCTCCTCGCACAAGCTTATATCAGACCGGATAATCCACTGATAGTTAACAACCCAATATAAACAATTACA
AATATATAACTTATTATACCCATTGTTAACCCAACACAGGTGTGCGACCCA-TCAAAGGAAAGATTAAAAGAGGCAGAAG
GAACTCGGCAAAACTTTAAACCCCGCCTGTTTACCAAAAACATCACCTCTAGCATAACTAATATTAGAGGCACTGCCTGC
CCAGTGATATATTTATTAAACGGCCGCGGTATCCTGACCGTGCAAAGGTAGCATAATCACTTGTTCTCTAAATAAGGACT
AGTATGAATGGCCCCACGAGGGTTTTACTGTCTCCTCCCTCCAATCAGTGAAATTGACATCTCCGTGAAGAGGCGGAGAT
ATCTCAATAAGACGAGAAGACCCTATGGAGCTTCAATTTAACTACTCAACCAGTACAAAAATAACCTAGTAGGATTAACA
CTAAACTGAGCA-TGAGTCGTAAATTTCGGTTGGGGTGACCTCGGAGCATAAAAAACCCTCCGAATGATAACACCCAAGA
CTTTACCAGTCTAGGCAAAAATCATTTATTGACCCAAACTCATT-TGAACAACGGAATAAGTTACCCTAGGGATAACAGC
GCAATCCTATTACAGAGTCCATATCGACAATAGGGTTTACGACCTCGATGTTGGATCAGGATATCCTAATGGTGCAACCG
CTATTAATGGTTCGTTTGTTCAACGATTAAAATCCTACGTGATCTGAGTTCAGACCGGAGCAATCCAGGTCGGTTTCTAT
CTATTTATTATCTCTCCCAGTACGAAAGGACAAGAAAGATGGGACCTACCTCTACCTGAGGCGTCCCCTATTTAATAGAT
GAAGTAATCTCAATCTAGTAAATTAATAAATAATCCTACCCAAGAGCAGGATTCGTTAAGATGGCAGAGCCCGGTAATTG
CATAAAACTTAAAACTTTATTATCAGAGGTTCAATTCCTCTTCTTAACAACATGTTCCTAATTAACCTGCTAATCCTAAT
CATCCCAATTCTTCTAGCCATAGCCTTCTTAACATTGGCAGAACGCAAAGTACTAGGTTATATACAACTCCGAAAAGGCC
CTAACATCATTGGACCCTATGGTCTCCTTCAACCCTTTGCAGATGCAATAAAACTATTTATCAAAGAACCCCTCCACCCA
CTTACATCAACATCCCTACTTTATATTATTGCACCTACCCTTGCTCTATCCCTAGCCCTCATTATATGAATTCCCATACC
CATGCCACATCCCCTCCTCAACATAAACCTAAGTATCCTATTTATTCTAGCAACATCCAGTCTAGCCGTATACTCCATCC
TCTGATCGGGCTGAGCATCAAATTCCAAATACGCACTAATCGGCGCGCTCCGAGCAGTGGCCCAAACAATCTCCTATGAA
GTGACCCTCGCAATTATTCTCCTAGCAATTCTCCTAATAAATGGGTCCTTCACACTAATGACACTAATTACAACCCAGGA
ATACTCTTGACTATTCTTCCCCTCCTGACCACTAGCAATAATATGATTTATCTCAACACTAGCCGAAACAAATCGAGCAC
CCTTTGACCTTACAGAGGGTGAATCAGAATTAGTCTCAGGATTCAATGTTGAATATGCTGCAGGACCCTTCGCCTTATTC
TTTATAGCAGAATACACTAACATTATTATAATAAATGCTCTAACTACCATTATCTTTCTAGGCGCATTACATAACATTCT
CTCACCTGAAATATTTACAATCAACTTCATAGCAAAAACACTCACTCTCACATCACTTTTCCTATGGATCCGAGCCTCAT
ATCCACGATTCCGGTATGACCAATTAATACATCTTCTATGAAAAAATTTCCTTCCACTCACACTGGCTTTTTGTATATGA
TACATCTCAATACCCGTCCTAATATGCAGCATCCCACCCCACCTATAAGATAAGAAATATGTCTGACAAAAGAATTACTT
TGATAGAGTAAATAATAGAGGTTTAAATCCTCTTATTTCTAGAATTACAGGAATCGAACCTATACTTAAGAA--------
------------------------------CTCAAAATTCTTCGTGCTACCTAATTACACAATATTCTACAGTAAGGTCA
GCTAAATAAGCTAT------------------------------------------------------------------
--------------------------------------------------------------------------------
--------------------------------------------------------------------------------
----------------------------------------------------CGGGCCCATACCCCGAAAATGTTGGTTT
ATATCCTTCCCGTACTAATTAAACCCCTAACCTTATCCTCTATTTTCCTTACCCTATTTTCAGGCACTATAATCACAATA
TTCAGTTCACACTGATTACTAATTTGAATCGGACTAGAAATAAGTATATTAGCTATCACGCCGATCCTAATTGAAAAAGC
CAACCCCCGCTCAACCGAAGCAGCTACCAAATACTTTCTAATTCAAGCGACAGCCTCCATACTTCTAATAATAGCCGTAA
TTACAGACTCAAGTTATTCCGGGCAGTGAACTGCTATAAACAAATTCAATCAAGCATCCTCAATAATAATCTTAATTGCC
TTAATGATAAAACTAGGCCTCTCACCCTTTCACTTCTGAGTACCCGAAGTCGCACAAGGAGTGTCACTAACATCCGGAAT
ATTACTCCTCACATGACAAAAACTAGCCCCTATTTCAATTCTATATCAAATTAACATAACCCTAGATCTAACGCTAATAA
CCTTAATTGCCTTAACCTCCATTGCATTAGGTGGCTGAGGGGGACTGAATCAGACACAACTACGAAAA-ATCCTAGCTTA
CTCCTCTATTGCCCACATAGGATGGATAGTTGCAATTCTAAAATATAACTCTGCTATAATAATCCTTAACCTCCTTATCT
ATATT-ATTCTAACAATTACACTATTTTCTATATTAATCCTATTCTCAAGTACTACAATCCTAGCAATATCTAACTCATG
AAATAAAATTCCATTAGCATCATCTATAATACCCCTAATTCTACTATCCCTAGGAGGACTACCCCCACTTACGGGCTTCC
TCCCTAAATGAGCAATTATTCAAGAACTTATGAAAAATAATAATACACTCATCCCAATATTAATGGCTATTACAGCCCTA
CTTAACCTATTTTTCTACATACGTTTAACATACTCAACAACCCTTACTATATTCCCAGTCAATAATACTACAAAAATAAA
ATGACAATTTGAAAACACAAAACTAATATTTATTGTACCCACTCTAACAACCTTATCCACCCTACTTTTACCCATATCCC
CCATGCTCCTACAACTAGAGTAGGAATTTAGGTTAACCAGACCAAGAGCCTTCAAAGCCCTAAGTAAGCTAAAATATGCT
TAATTCCTG--AATATTTTCCTCCCACTAAGGACTGCAGAGGCCTACTCCACATCAACCGAATGCAAATCAATCACTTTA
-TTTTAAGCTAAGTCCTTTCCACTAGATTGGTGGGTTCTAACCCCACGAAAAAATTAGTTAACAGCTAAACACCCTATAC
AACTGGCTTCAATCTACTTCTCCCGCCGCCAAGAAAAAAAAGGCGGGAGAAGTCCCGGCAGAATTGAAGCTGCTTCTTTG
AATTTGCAATTCAATATGATATTCACCTCAGAACTTGGTAAAAAGGGGGCTTCACCCCTATCTTTAGATTTACAGCCTAA
TGCTTTATCAGCCATTCTACCCTACCTATGTTCATTAACCGTTGATTATTCTCAACTAACCATAAAGACATCGGAACTCT
ATACTTATTATTTGGTGCTTGAGCCGGAATAGTAGGGACTGCCCTTAGCCTTCTTATTCGAGCAGAGCTCGGACAGCCAG
GAGCTCTACTAGGAGATGATCAAATCTATAATGTCGTCGTCACTGCTCATGCTTTCGTAATAATTTTCTTTATAGTTATA
CCTATTATAATCGGAGGCTTCGGCAACTGACTAGTGCCTCTTATAATCGGAGCCCCCGACATAGCATTCCCACGAATAAA
CAATATAAGCTTCTGGCTTCTGCCACCTTCTTTCCTTTTATTATTAGCCTCCTCAATAGTAGAAGCAGGCGCAGGAACTG
GTTGAACCGTATATCCCCCTCTAGCAGGAAACTTGGCCCACGCAGGAGCTTCTGTAGATCTTACTATTTTCTCTCTTCAC
TTAGCAGGTGTGTCCTCTATTTTAGGCGCTATTAATTTTATTACTACCATTATCAATATAAAACCTCCCGCTATATCACA
ATACCAAACCCCTCTATTTGTGTGATCTGTCCTCATTACCGCAGTCCTGCTGTTATTATCTCTCCCAGTCCTAGCAGCAG
GAATTACCATACTTCTAACTGATCGAAATCTCAACACAACCTTCTTTGACCCCGCTGGCGGAGGAGACCCTATTCTCTAC
CAACACTTATTTTGATTCTTCGGTCATCCTGAAGTCTATGTCCTTATCCTACCTGGATTTGGCATAATTTCCCATATCGT
AACCTACTATTCTGGGAAGAAAGAACCATTTGGCTACATAGGAATAGTTTGAGCAATAATATCCATCGGATTTCTAGGCT
TTATTGTCTGAGCCCATCATATGTTCACAGTAGGAATGGATGTAGACACTCGGGCATACTTCACATCCGCTACCATAATT
ATTGCTATCCCAACTGGCGTAAAAGTATTTAGCTGATTAGCTACCCTACACGGAGGTAACATCAAATGATCCCCCGCCAT
ATTATGAGCTCTAGGCTTCATTTTTCTATTTACCGTCGGGGGTCTGACCGGAATTGTCCTTGCCAACTCTTCACTCGACA
TCGTCCTCCATGACACCTACTATGTAGTAGCACACTTTCACTATGTCCTGTCCATAGGTGCAGTCTTTGCAATTATAGGA
GGTTTTGTCCACTGATTCCCCTTATTTTCAGGATTTACCCTCCATTCAACATGAGCCAAAATCCACTTCGCAATTATATT
TGTAGGAGTAAATCTAACCTTTTTTCCTCAACATTTCCTCGGACTATCTGGCATGCCCCGCCGATACTCAGATTACCCAG
ATGCATACACTATATGAAATACCATTTCTTCCATAGGTTCATTTATCTCTCTAACCGCAGTTATACTAATAGTCTTTATA
ATCTGAGAAGCCTTTGCTTCAAAGCGAGAGGTATTAGCAGTTGAATTACCTGCCACAAACCTTGAGTGACTTCACGGCTG
TCCCCCACCTTATCACACATTTGAAGAACCTACCTACGTAAAAGCGTAGCCTACTACAAGAAAGGAAGGAATTGAACCCT
CTAAAAATTGGTTTCAAGCCAACTTCATAACCATTATGTCTTTCTTCATGATAAAGTACTAGTAAAACTATTACATAACT
TTGTCAAAGTTAAATTACAGGTTGAACTCCTGTGTATTTTTATGACACATCCTCTCCAGCTAGGCTTCCAAGATGCTACC
TCTCCTATTATAGAAGAATTACTTCACTTTCACGATCATACCCTAATAATCGTTTTTCTAATTAGCTCCTTAGTACTTTA
CATCATCACCCTAATACTAACAACCAAACTAACCCACACAAGCACAATAGATGCTCAAGAAGTAGAAACAGTATGAACCA
TTCTACCCGCTATCATCCTCATCTTAATTGCTCTCCCCTCCCTACGAATTCTCTACATAATAGACGAAATCAATAACCCA
CTTTTAACTGTCAAAACCATAGGACATCAATGATATTGAAGTTATGAATATACAGACTATGAAGATCTAAACTTTGACTC
CTATATAGTCCCTACAACAGACCTCAAACCCGGAGAACTTCGACTACTAGAAGTTGATAACCGCGTAGTTCTACCCATAG
AAGTACCCATCCGAATATTAATCTCATCAGAAGATGTCCTTCATTCATGAGCTGTACCCTCCTTAGGATTAAAAACTGAT
GCCATTCCCGGACGCCTCAACCAAACCACACTCACATCAACCCGACCAGGTCTCTACTATGGTCAGTGTTCAGAAATTTG
TGGATCAAATCACAGCTTTATACCTATTGTTCTAGAACTAGTGCCATTAAAATATTTCGAGGATTGATCAGTATCGATAA
CTTAATTAACACTGTGAAGCTCACATAGCATTAACCTTTTAAGTTAAAGATCGAAAGAATTAAACCTTTCCACAGTGAAA
TGCCCCAACTAGACACATCAACATGATTTACTACTATTTTAGCTATAACACTAACTCTTTTCATTTTATTTCAACTAAAT
ATTTCAAAACTAACATACCCCTTTAACCTAAGCTTAGCAGACATTAAATTACAAACACTTAATTCCCCTTGAGAACTAAA
ATGAACGAAAATCTATTTGCCTCTTTCATTACCCCTACAATAATAGGTCTACCAGTAGTAGTACTAGTTATTATATTCCC
AATTATCCTATTTCCAACCTCAGCCCGTCTAATTAACAACCGATTTATCTCCCTCCAACGATGGTTAGTTCAACTAGTAC
TTAAACAAATAATGTCTACACACAATAATAAAGGTCGAACCTGATCCCTAATATTAATCTCCCTAATTTTATTTATTGGA
TCCACAAACCTATTAGGCCTACTGCCCCACTCCTTCACACCAACTACCCAATTATCAATAAATTTAGGTATAGCGATTCC
TCTATGAGCAGGAGCAGTAATTACCGGCTTCCGACACAAAACCAAAGCATCCTTGGCTCACTTTCTCCCACAAGGGACCC
CCTTTCCCCTTATTCCGATACTGATTATTATCGAAACAATCAGCCTCTTTATTCAACCAATAGCTCTAGCCGTACGACTG
ACCGCCAATATTACAGCAGGTCACTTGCTCATACACTTAATTGGAGGGGCTACTCTAGTTTTATCATCAATTAGCACCAT
TGCAGCATTAACAACATTTATTATTCTTATATTACTAACAATTCTAGAACTAGCTGTGGCCCTTATTCAAGCTTATGTTT
TTACACTTCTAGTAAGTCTTTATTTACATGATAACACATAATGACCCACCAAATACATGCCTATCATATAGTAAACCCCA
GCCCCTGACCACTAACCGGAGCTCTCTCAGCTCTTCTCATAACATCAGGTCTTATCATATGATTCCACTTCAACTCCCTT
ATACTCCTAATTTTAGGTCTTGCTACAAATACACTAACGATATATCAGTGATGGCGCGATATTATTCGAGAAGGAACCTT
TCAAGGCCATCACACACCAATTGTACAAAAAGGCCTTCGATACGGTATAATTCTATTTATCATTTCAGAAGTATTCTTCT
TCGCAGGCTTCTTCTGAGCCTTTTACCACTCCAGTCTAGCACCAACTCCCGAACTAGGAGGCTGCTGACCCCCAACAGGT
ATTTATCCTCTAAATCCTATAGAAGTGCCTCTACTAAACACATCCGTCTTACTAGCCTCAGGCGTTTCCATTACATGAGC
CCACCATAGCCTGCTAGAGGGTAATCGCAAACAAATACTTCAAGCCCTGTCAATTACCATTATATTAGGCATTTACTTTA
CCCTGCTTCAAATATCAGAATACTTTGAAACATCCTTTACCATCTCCGATAGTGTCTACGGATCAACTTTCTTTATAGCT
ACAGGCTTTCACGGACTCCACGTTATCATTGGCTCAACTTTTCTAACTATTTGCTTCTTTCGACAATTAAAATTCCACTT
CACATCAAACCACCATTTCGGATTTGAAGCTGCCGCCTGATACTGACATTTTGTAGACGTGGTCTGACTCTTCTTATACG
TCTCTATTTATTGATGAGGGTCCTATTCCTTTAGTATTAATTAGTACAGTTGACTTCCAATCAATTAGTCCTGGTACAAC
CCAGGAAAGAATAATTAATTTAATTCTATCCCTAATTATAGATATAACACTCGCACTACTTTTGGTTTCAATTGCATTCT
GACTGCCACAACTAAATATATATACAGAAAAATCCAGCCCCTATGAATGTGGCTTCGACCCAACAGAATCAGCTCGCCTG
CCATTCTCCATAAAATTCTTCCTAATTGCTATCACCTTTCTCCTATTTGACTTAGAAATTGCTCTTCTTCTCCCTCTTCC
CTGAGCTACCCATACAACGAACCTTAGCCTTATATTAACTATAGCCCTAGCCCTTATTACTATTCTAGCCCTAGGCCTCG
CATATGAATGAATCCAAAAAGGACTTGAATGAACTGAATATGGTAGTTAGTTTAAGTAA-AATAAATGATTTCGACTCAT
TAGATTATGCACAGCGCATAATTACCAAAATGCCGTACATCTACATTAACCTTGTTCTTGCCTTTCTAACATCACTCCTG
GGTATATTAATATATCGCTCACACCTCATATCTTCCCTGCTATGCCTAGAAGGCATAATACTCTCAATATTTATTATAAC
TTCATTAACAATTCTAAATCTTCACTTCACTCTAGCTAACATAATTCCAATTATACTCCTAGTCTTCGCAGCCTGTGAAG
CCGCTGTAGGTTTAGCCCTACTAGTAATGGTGTCAAATACATACGGTCTAGATTATGTACAAAACTTAAGCCTTTTACAA
TGCTAAAAATCATTCTACCAACACTTATAATAATTCCATTAACATGATATTCTAAAAAACATACTATTTGAATTAATACT
ACAGTCCATAGCCTAGTAATCAGCCTCACCACACTCTCCCTATTAAACTACTTTCTCGACATTAGTACAAACTTCTCAGC
CACCTTCTCTACTGACTCTTTATCAACACCACTACTAATCTTGACCACCTGGTTACTTCCTTTGATAATTATAGCCAGCC
AAAACCATTTATCAAAAGAGCCACTCACACGAAAAAAACTATATATCTCCATACTAATCACACTCCAAGCTTTTCTAATC
ATGACTTTTACAGCCACAGAACTAATTTTCTTCTACATCTTATTTGAAGCGACTCTAATTCCCACACTAATCATTATTAC
ACGATGAGGTAATCAAACAGAACGACTAAACGCCGGCCTTTATTTTTTATTTTACACACTAATTGGATCACTCCCCTTAC
TCATCGCTCTTGTTTATACCCAAAATCTCCTAGGATCACTAAATATAATAATTAACACTCTCATTATACCGAGCCTTTCC
AACTCTTGGTCAAATAGCATCCTCTGGTTGGCCTGCATAATAGCCTTTATAGTAAAAATACCCCTATATGGACTTCACCT
ATGACTACCTAAAGCCCATGTCGAAGCCCCAATTGCAGGATCCATAGTCCTTGCAGCTATCCTACTTAAACTTGGAGGAT
ACGGAATAATACGAATTACAATTATTCTAAATCCCCCAATAGAATACATGGCCTATCCCTTCCTAATACTCTCCCTATGA
GGCATAATTATAACTAGCTCCATCTGCCTACGTCAAACAGACTTAAAATCACTCATTGCCTACTCCTCGGTTAGCCACAT
AGCTCTTGTTATTGTGGCAATCCTTATCCAAACCCCATGAAGTTTCATTGGAGCCACCACTCTTATAATTGCCCATGGCC
TCACCTCCTCCCTATTATTTTGCCTAGCAAATACAAACTACGAACGAGTCCACAGTCGAACAATAGCACTAGCCCGTGGC
CTTCAAACCCTATTACCTCTTGCAGCAACATGATGACTCCTCGCCAGCTTAACCAACCTGGCCC-TTCCCCCAACAATTA
ATTTAATCGGTGAACTGTCCGTAATAATAGCAGCATTTTCATGGTCACACCTAACTATTATCTTAGTAGGCCTTAACACC
CTTATCACCGCCCTATATTCCCTATATATACTAATCATAACTCAACGAGGAAAATACACATATCATATCAACAATATCAT
GCCCCCTTTCACCCGAGAAAATACATTAATAATCATACACCTATTTCCCTTAATCCTACTATCTACCAACCCCAAACTAA
TTATAGGAACCATGTACTGTAAATATAGTTTAAACAAAACATTAGATTGTGAGTCTAATAATAGAAGCCCAAAGATTTCT
TATTTACCAAGAAAGTATGCAAGAACTGCTAACTCATGCCTCCATATATAACAATGTGGCTTTCTTACTTTTAAAGGATA
GAAGTAATCCATCGGTCTTAGGAACCGAAAAATTGGTGCAACTCCAAATAAAAGTAATAAATTTATTTTCATCCTCCATT
TTACTATCACTTACACTCTTAATTACCCCATTTATTATTACAACAACTAAAAAATATGAAACACATGCATACCCTTACTA
CGTAAAAAACTCTATCGCCTGCGCATTTATAACAAGCCTAGTCCCAATGCTCATATTTCTATACACAAATCAAGAAATAA
TCATTTCCAACTGACATTGAATAACGATTCATACTATGAAATTATGCCTAAGCTTCAAGATAGATTATTTCTCCACAATT
TTTATACCAGTGGCCTTATTTGT----------TACATGATCCATTATAGAATTCTCAATATGATACATACACTCAGACC
CCCATATTAACCGATTTTTTAAATACCTATTGGTCTTCCTCATCACCATATTAATTCTAGTCACCGCTAACAACCTATTC
CAACTTTTTATTGGATGAGAAGGAGTGGGTATTATGTCTTTCCTCCTCATTGGGTGGTGATATGGACGAACAGATGCAAA
CACAGCAGCCCTTCAAGCAATCCTCTATAATCGTATTGGAGACATTGGCTTTATTCTAGCAATAGCATGATTCTTGACCT
ACTCCAACTCATGAGAATTTCAACAAATTTTTATTACCACCCATAACTCCGACACACTCCCCCTATTAGGTCTACTTCTA
GCTGCTGCAGGGAAATCCGCACAATTTGGACTCCACCCATGACTCCCCTCTGCTATAGAGGGCCCAACCCCAGTTTCCGC
CCTACTCCACTCTAGCACTATAGTAGTAGCCGGAGTTTTCCTACTAATCCGATTTCATCCCCTTCTAGAGACAAATAAAT
TAATTCAAACTATAACACTATGCCTAGGAGCCATTACAACCCTCTTCACAGCAATCTGTGCTTTAACACAAAACGATATT
AAAAAAATCGTCGCATTCTCTACCTCTAGTCAACTGGGCCTTATAATAGTGACTATCGGTATTAACCAACCCCATCTAGC
TTTTCTCCACATCTGCACCCACGCCTTCTTTAAAGCCATACTATTTATATGCTCAGGGTCTATTATCCATAGCCTAAATG
ATGAACAAGACATTCGCAAAATAGGAGGACTTCTTATAACCTTACCCTTTACCTCCTCCTCACTGCTCATCGGAAGTCTC
GCTCTCACAGGCACCCCCTTTCTCACAGGCTTCTACTCTAAAGACTTAATTATCGAAGCTGCCAACACCTCATACACCAA
CGCCTGAGCCCTCTCTATCACTCTACTTGCCACATCCCTAACAGCCGTTTACAGTACCCGCATCATCTTCTTTGCACTTC
TAGGCAAGCCCCGCTTTCCAACCTCAACAAACATTAACGAAAATAACCCCCTCCTAGTCAATCCCATTATACGCCTAGCC
CTAGGTAGCATCTTTGCAGGCTTTCTCATCTCAAACTCCATTCCTCCCATAACAATCCCACAAATAACCATGCCACTATA
TCTAAAACTCTCAGCATTTGCTGTAACTATCACAGGATTTACACTAGCCATAGAACTCAATAACCTCACGTATTTCCTTA
AACTAAAACGAATTACTCAACCCCTTCTATTCTCCAATTTATTAGGATTTTTTCCAATCACAACCCACCGTCTATGTCCC
CTTATAAGTATATACACAAGCCAAAACACTGCCTCCTCACTTCTAGACCTTCTCTGATTAGAAAAGATAATACCAAAAAC
CACAGCTATAATCCATATGTATACCTCCACCACCACCTCTAGTCAATCAGGTATAATTAAGCTATACTCTCTATCCTTTC
TTATTACGATACTACTTGGAGCCCTTTTAACTATTATCTAAAACCCCGAGTAATTTCAAGCACAATAAAAATAGTAACAA
ACAAAGTCCAACCAGCAACCCCTATCAGTCAACTACCACTACCATATAAAGACGCCACCCCCACAGAATCTTCACGAAGT
AAACTAAACATGTCGCCCCCAAAAGCAACCCAATCTTCTAAACTCTTAAATCCAACACTATCACGATATACTATCCACAC
TACTACAAACAATTCTAACAATAAACCTAACAACAACACCCCTCATATAGAAACGCTTGACCCCCAAGCTTCTGGATACT
CCTCCATAGCCATTGCCGTTGTATATCCAAATACAACCAACATTCCACCTAAATAAATCAAAAACACCATCAACCCAACA
AAAACACCACCAAAACTTAATACCATTCCACACCCAACCCCTCCACTAATAATTAAGCCTAAGCCCCCGTAAATAGGAGA
AGGCTTTGAAGAAAACCCAATAAACCCTATTAAAAAAATTATACTCAATAAAAACACAACATACGTCATTAGTTCCCACA
TGGACTTAAACCACGACTAATGACCCGAAAAATCACCGTTGTTATTCAACTACAAGAACCTAATGGCAAACCTACGAAAA
ACACACCCCCTTATAAAAATTATTAACCAATCATTCATTGATCTCCCCGCGCCCTCTAATATCTCTGCATGATGAAACTT
CGGCTCTCTCCTAGGAGTATGCCTGGGGCTTCAAATCATTACAGGACTATTTCTAGCTATACACTATACATCAGACACAA
CAACCGCATTCTCCTCCGTAACACACATCTGCCGAGACGTAAATTACGGATGAATTATCCGGTACTTACACGCAAATGGA
GCATCCATGTTTTTCCTCTGCTTATTTATGCATGTAGGTCGAGGCCTATACTATGGCTCTTTCACTTTCCTAGAGACATG
AAATATTGGAATCCTCTTATTATTTGCAGTCATAGCAACAGCATTTATAGGTTATGTCCTCCCATGAGGACAGATATCAT
TTTGAGGTGCCACCGTCATCACCAACCTCTTATCCGCCATCCCTTATATTGGTACCAATCTAGTTGAATGAATCTGAGGA
GGCTTCTCAGTCGATAAAGCCACCCTCACACGATTTTTCGCCTTTCATTTTATTCTCCCATTCGTAGTGACGGCCCTTGT
AATTGTTCATCTCCTATTTCTTCATGAAACCGGGTCTAACAATCCCTCAGGAATATCATCCGATACCGACAAAATCCCAT
TCCACCCATACTTTACAATCAAAGATATTCTAGGCTTAATAATCCTAATATTACTTCTTATGATCCTAGTCCTATTTATA
CCAGATCTTTTAGGAGACCCAGACAATTATACCCCAGCTAATCCTCTAAACACTCCACCCCATATTAAACCAGAATGATA
TTTCTTATTCGCATACGCTATCTTACGATCTATCCCTAACAAACTAGGAGGTGTTTTAGCCCTAGTATTATCAATCCTAA
TTCTGGCCATCATCCCTATATTACACATATCTAAACAACGAAGTATAATCTTTCGCCCCCTCAGCCAATGCCTATTCTGA
ATTCTAGCAGCCGACTTACTAACACTAACCTGAATTGGCGGCCAACCCGTTGAATACCCATACATCACTATCGGACAAGC
AGCCTCCGTCCTCTATTTCTTAACTATCCTAATCCTTATGCCCATAACTAACCTAATTGAAAGCAAACTACTCAAATGAT
AGAGTCCTTGTAGTATAACTATTACTTTGGTTTTGTAAACCAAGAATGAAGGAAATCAACCTCCCTAGGAC--TCACCTC
AAGGAAGAGGCTTCACACCCCACCACCAACCCCCAAAGCTGGTATTCTCAATAAACTATTCCCTGCACAGACTCAAACAT
TCTTATATAATATAT-------CAGTATTAACAAAACCTTACATAACCCTATGTATATCGTGCATTTAATGCCCCTCCCC
ATGAATATGTATTAGTACTATATATGCATAATCTTACATAGGACATATATGCTTAATCGTACATTAACCTATCTGCCCCA
TGCATATAAGCATGTACAGAAAAGATCAATTCTCCAAGACTAGAAAATCTCAATTAACTAGAACTTGTCCCACACAGGAA
TATCCAACAAGGATCAACCATTCATGCAGCCAAATGGACAGCAAATGCGTCATCAGACATACACCATTTCGATTAAACCA
ACTCTCTACCACACGACTATCCCCTTCCATTATTACTCGGGTACTACCATCCTCCGTGAAACCAGCAACCTCATCCAATT
CGGATCCCTCTTCTCGCTCCGGGCCCATAAAACTTGGGGGTAGCTATCCTGAAACTATATCTGACATCTGGTTCTTACTT
CAGGGCCATAACACCTAGAACCGCCCATTCGTTCCTCTTAAATAAGACATCACGATGGTAACGGGCCATTCACCCTCTTT
TCCAGTCACGGGAGAATTAAGTGCCTTTGGTATTTTTTAATTTTTAAGGGGGGGGT--GTCTTGACTCAGCAAGGCCAGG
AGGCCTGGATGTAGACAATTCAATTGTAGACATGCCCAAATTGCGTATTGTATTTCCTCATTGCATATCCATGATTGACT
ATTTAATTCATGCTCGACGGACATAACATATTTACGCACACCACTACGCCCAAATACACGTACGTACACGTACACGTACA
CGTACACGTACACGTACACGTACACGTACACGTACACGTACACGTACACGTACACGTACACGTACACGTACACGTACACG
TACACGTACACGTACACGTACACGTACACGTACACGTACACGTACACGTACACGTACACGTACACGTACACGTACACGTA
CACGTACACGTACACGTACACGTACACGTACACGTACACGTACACGTACACGTACACGTACACGTACACGTACACGTACA
CGTACACGTACACGTACACGTACACGTACACGTACACGTACACGTACACGTACACGTACACGTACACGTACACGTACACG
TACACGTACACGTACACGTACACGTACGCGCGTTAAATATAATATATATAGAATTATATGCGCAAACCCCCC--TACCCC
-CCGTTACTATATTATTACTAACGCAACTATATACTCCTGCCAAACCCCAAAAACAAGAGAATCACGCCAGCTCATATAG
ATAACTCACGCATACCTACACCCAATTATATTTTCGCTTATGTGTATTTTATTGAGTTACAGAGCCATGTCCCTATTGAA
GAATAAATATCCCTAACTAAAGTTAAATTTCTCAAATAACGTTATTAATTTACTGACTAAATTTTCTCTAAATATTTACC
TAAATCCTACCCCCTCTACTCTTTTTACTCCTTCAA--------CAGCCTCAACACTAGCTAATACTAACATAATACTTT
AACCCTGTAAATAATATAA-------------------------------------------------------------
--------------------------------------------------------------------------------
--------------------------------------------------------------------------------
--------------------------------------------------------------------------------
--------------------------------------------------------------------------------
--------------------------------------------------------------------------------
--------------------------------------------------------------------------------
--------------------------------------------------------------------------------
--------------------------------------------------------------------------------
--------------------------------------------------------------------------------
--------------------------------------------------------------------------------
--------------------------------------------------------------------------------
--------------------------------------------------------------------------------
--------------------------------------------------------------------------------
--------------------------------------------------------------------------------
--------------------------------------------------------------------------------
--------------------------------------------------------------------------------
--------------------------------------------------------------------------------
--------------------------------------------------------------------------------
--------------------------------------------------------------------------------
--------------------------------------------------------------------------------
--------------------------------------------------------------------------------
--------------------------------------------------------------------------------
--------------------------------------------------------------------------------
--------------------------------------------------------------------------------
--------------------------------------------------------------------------------
--------------------------------------------------------------------------------
--------------------------------------------------------------------------------
--------------------------------------------------------------------------------
--------------------------------------------------------------------------------
--------------------------------------------------------------------------------
--------------------------------------------------------------------------------
--------------------------------------------------------------------------------
--------------------------------------------------------------------------------
--------------------------------------------------------------------------------
--------------------------------------------------------------------------------
--------------------------------------------------------------------------------
--------------------------------------------------------------------------------
--------------------------
>TS_Mit(1-602)
--------------------------------------------------------------------------------
--------------------------------------------------------------------------------
--------------------------------------------------------------------------------
--------------------------------------------------------------------------------
--------------------------------------------------------------------------------
--------------------------------------------------------------------------------
--------------------------------------------------------------------------------
--------------------------------------------------------------------------------
--------------------------------------------------------------------------------
--------------------------------------------------------------------------------
--------------------------------------------------------------------------------
--------------------------------------------------------------------------------
--------------------------------------------------------------------------------
--------------------------------------------------------------------------------
--------------------------------------------------------------------------------
--------------------------------------------------------------------------------
--------------------------------------------------------------------------------
--------------------------------------------------------------------------------
--------------------------------------------------------------------------------
--------------------------------------------------------------------------------
--------------------------------------------------------------------------------
--------------------------------------------------------------------------------
--------------------------------------------------------------------------------
--------------------------------------------------------------------------------
--------------------------------------------------------------------------------
--------------------------------------------------------------------------------
--------------------------------------------------------------------------------
--------------------------------------------------------------------------------
--------------------------------------------------------------------------------
--------------------------------------------------------------------------------
--------------------------------------------------------------------------------
--------------------------------------------------------------------------------
--------------------------------------------------------------------------------
--------------------------------------------------------------------------------
--------------------------------------------------------------------------------
--------------------------------------------------------------------------------
--------------------------------------------------------------------------------
--------------------------------------------------------------------------------
--------------------------------------------------------------------------------
--------------------------------------------------------------------------------
--------------------------------------------------------------------------------
--------------------------------------------------------------------------------
--------------------------------------------------------------------------------
--------------------------------------------------------------------------------
--------------------------------------------------------------------------------
--------------------------------------------------------------------------------
--------------------------------------------------------------------------------
--------------------------------------------------------------------------------
--------------------------------------------------------------------------------
--------------------------------------------------------------------------------
--------------------------------------------------------------------------------
--------------------------------------------------------------------------------
--------------------------------------------------------------------------------
--------------------------------------------------------------------------------
--------------------------------------------------------------------------------
--------------------------------------------------------------------------------
--------------------------------------------------------------------------------
--------------------------------------------------------------------------------
--------------------------------------------------------------------------------
--------------------------------------------------------------------------------
--------------------------------------------------------------------------------
--------------------------------------------------------------------------------
--------------------------------------------------------------------------------
--------------------------------------------------------------------------------
--------------------------------------------------------------------------------
--------------------------------------------------------------------------------
--------------------------------------------------------------------------------
--------------------------------------------------------------------------------
--------------------------------------------------------------------------------
--------------------------------------------------------------------------------
--------------------------------------------------------------------------------
--------------------------------------------------------------------------------
--------------------------------------------------------------------------------
--------------------------------------------------------------------------------
--------------------------------------------------------------------------------
--------------------------------------------------------------------------------
--------------------------------------------------------------------------------
--------------------------------------------------------------------------------
--------------------------------------------------------------------------------
--------------------------------------------------------------------------------
--------------------------------------------------------------------------------
--------------------------------------------------------------------------------
--------------------------------------------------------------------------------
--------------------------------------------------------------------------------
--------------------------------------------------------------------------------
--------------------------------------------------------------------------------
--------------------------------------------------------------------------------
--------------------------------------------------------------------------------
--------------------------------------------------------------------------------
--------------------------------------------------------------------------------
--------------------------------------------------------------------------------
--------------------------------------------------------------------------------
--------------------------------------------------------------------------------
--------------------------------------------------------------------------------
--------------------------------------------------------------------------------
--------------------------------------------------------------------------------
--------------------------------------------------------------------------------
--------------------------------------------------------------------------------
--------------------------------------------------------------------------------
--------------------------------------------------------------------------------
--------------------------------------------------------------------------------
--------------------------------------------------------------------------------
--------------------------------------------------------------------------------
--------------------------------------------------------------------------------
--------------------------------------------------------------------------------
--------------------------------------------------------------------------------
--------------------------------------------------------------------------------
--------------------------------------------------------------------------------
--------------------------------------------------------------------------------
--------------------------------------------------------------------------------
--------------------------------------------------------------------------------
--------------------------------------------------------------------------------
--------------------------------------------------------------------------------
--------------------------------------------------------------------------------
--------------------------------------------------------------------------------
--------------------------------------------------------------------------------
--------------------------------------------------------------------------------
--------------------------------------------------------------------------------
--------------------------------------------------------------------------------
--------------------------------------------------------------------------------
--------------------------------------------------------------------------------
--------------------------------------------------------------------------------
--------------------------------------------------------------------------------
--------------------------------------------------------------------------------
--------------------------------------------------------------------------------
--------------------------------------------------------------------------------
--------------------------------------------------------------------------------
--------------------------------------------------------------------------------
--------------------------------------------------------------------------------
--------------------------------------------------------------------------------
--------------------------------------------------------------------------------
--------------------------------------------------------------------------------
--------------------------------------------------------------------------------
--------------------------------------------------------------------------------
--------------------------------------------------------------------------------
--------------------------------------------------------------------------------
--------------------------------------------------------------------------------
--------------------------------------------------------------------------------
--------------------------------------------------------------------------------
--------------------------------------------------------------------------------
--------------------------------------------------------------------------------
--------------------------------------------------------------------------------
--------------------------------------------------------------------------------
--------------------------------------------------------------------------------
--------------------------------------------------------------------------------
--------------------------------------------------------------------------------
--------------------------------------------------------------------------------
--------------------------------------------------------------------------------
--------------------------------------------------------------------------------
--------------------------------------------------------------------------------
--------------------------------------------------------------------------------
--------------------------------------------------------------------------------
--------------------------------------------------------------------------------
--------------------------------------------------------------------------------
--------------------------------------------------------------------------------
--------------------------------------------------------------------------------
--------------------------------------------------------------------------------
--------------------------------------------------------------------------------
--------------------------------------------------------------------------------
--------------------------------------------------------------------------------
--------------------------------------------------------------------------------
--------------------------------------------------------------------------------
--------------------------------------------------------------------------------
--------------------------------------------------------------------------------
--------------------------------------------------------------------------------
--------------------------------------------------------------------------------
--------------------------------------------------------------------------------
--------------------------------------------------------------------------------
--------------------------------------------------------------------------------
--------------------------------------------------------------------------------
--------------------------------------------------------------------------------
--------------------------------------------------------------------------------
--------------------------------------------------------------------------------
--------------------------------------------------------------------------------
--------------------------------------------------------------------------------
--------------------------------------------------------------------------------
--------------------------------------------------------------------------------
--------------------------------------------------------------------------------
--------------------------------------------------------------------------------
--------------------------------------------------------------------------------
--------------------------------------------------------------------------------
--------------------------------------------------------------------------------
--------------------------------------------------------------------------------
--------------------------------------------------------------------------------
--------------------------------------------------------------------------------
--------------------------------------------------------------------------------
--------------------------------------------------------------------------------
--------------------------------------------------------------------------------
--------------------------------------------------------------------------------
--------------------------------------------------------------------------------
--------------------------------------------------------------------------------
--------------------------------------------------------------------------------
--------------------------------------------------------------------------------
--------------------------------------------------------------------------------
--------------------------------------------------------------------------------
--------------------------------------------------------------------------------
--------------------------------------------------------------------------------
--------------------------------------------------------------------------------
--------------------------------------------------------------------------------
--------------------------------------------------------------------------------
--------------------------------------------------------------------------------
--------------------------------------------------------------------------------
--------------------------------------------------------------------------------
--------------------------------------------------------------------------------
--------------------------------------------------------------------------------
--------------------------------------------------------------------------------
--------------------------------------------------------------------------------
--------------------------------------------------------------------------------
--------------------------------------------------------------------------------
--------------------------------------------------------------------------------
--------------------------------------------------------------------------------
--------------------------------------------------------------------------------
--------------------------------------------------------------------------------
--------------------------------------------------------------------------------
--------------------------------------------------------------------------------
--------------------------------------------------------------------------------
--------------------------------------------------------------------------------
--------------------------------------------------------------------------------
--------------------------------------------------------------------------------
--------------------------------------------------------------------------------
--------------------------------------------------------------------------------
--------------------------------------------------------------------------------
--------------------------------------------------------------------------------
--------------------------------------------------------------------------------
--------------------------------------------------------------------------------
--------------------------------------------------------------------------------
--------------------------------------------------------------------------------
--------------------------------------------------------------------------------
--------------------------------------------------------------------------------
--------------------------------------------------------------------------------
--------------------------------------------------------------------------------
--------------------------------------------------------------------------------
--------------------------------------------------------------------------------
--------------------------------------------------------------------------------
--------------------------------------------------------------------------------
--------------------------------------------------------------------------------
--------------------------------------------------------------------------------
--------------------------------------------------------------------------------
--------------------------------------------------------------------------------
--------------------------------------------------------------------------------
--------------------------------------------------------------------------------
--------------------------------------------------------------------------------
--------------------------------------------------------------------------------
--------------------------------------------------------------------------------
-------------------GTTAATGTAGCTTACTATTAAAGCAAGGCACTGAAAATGCCTAGACGGGCCCAAGCCCCAT
AAACACAAAGGTTTGGTCCTAACCTTCTTATTAGTTTCTAGTAAAATTATACATGCAAGTATCCGCCTCCCAGTGAGAAT
GCCCTCCAAGTCCAATAGACTAAAAGGAGCCGACATCAAGCACACTAACACAGTGGCTCACAACGTCTTGCTCAACCACA
CCCCCACGGGATACAGCAGTAACAAAATTTAAGCAATAAACGAAAGTTTGACTAAGTTATACTAGATATGCCAGGGTTGG
TAAATTTCGTGCCAGCCACCGCGGTCATACGATTAACCCAAACTAATAAATATACGGCGTAAAGCGTGTTTAA-------
--------------------TCTATACTTAAACTAAAGTTAAATCCCGACTAA-GCTGTAAAAAGCTCCAGTCTGACTTA
AAA----------------------------TAATCTA----------CGAAAGTGACTTTAATATCTTTGAAGACACGA
CAGCTAAGGTCCAAACTGGGATTAGATACCCCACTATGCTTAGCCATAAACATAAATAAATATAAACAAATTTATTCGCC
AGAGTACTACAAGCAACAGCTTAAAACTCAAAGGACTTGGCGGTGC----------------------------------
--------------------------------------------------------------------------------
--------------------------------------------------------------------------------
--------------------------------------------------------------------------------
--------------------------------------------------------------------------------
--------------------------------------------------------------------------------
--------------------------------------------------------------------------------
--------------------------------------------------------------------------------
--------------------------------------------------------------------------------
--------------------------------------------------------------------------------
--------------------------------------------------------------------------------
--------------------------------------------------------------------------------
--------------------------------------------------------------------------------
--------------------------------------------------------------------------------
--------------------------------------------------------------------------------
--------------------------------------------------------------------------------
--------------------------------------------------------------------------------
--------------------------------------------------------------------------------
--------------------------------------------------------------------------------
--------------------------------------------------------------------------------
--------------------------------------------------------------------------------
--------------------------------------------------------------------------------
--------------------------------------------------------------------------------
--------------------------------------------------------------------------------
--------------------------------------------------------------------------------
--------------------------------------------------------------------------------
--------------------------------------------------------------------------------
--------------------------------------------------------------------------------
--------------------------------------------------------------------------------
--------------------------------------------------------------------------------
--------------------------
>TS_Mit(16550-17004)
--------------------------------------------------------------------------------
--------------------------------------------------------------------------------
--------------------------------------------------------------------------------
--------------------------------------------------------------------------------
--------------------------------------------------------------------------------
--------------------------------------------------------------------------------
--------------------------------------------------------------------------------
--------------------------------------------------------------------------------
--------------------------------------------------------------------------------
--------------------------------------------------------------------------------
--------------------------------------------------------------------------------
--------------------------------------------------------------------------------
--------------------------------------------------------------------------------
--------------------------------------------------------------------------------
--------------------------------------------------------------------------------
--------------------------------------------------------------------------------
--------------------------------------------------------------------------------
--------------------------------------------------------------------------------
--------------------------------------------------------------------------------
--------------------------------------------------------------------------------
--------------------------------------------------------------------------------
-----------------------------------------------------TACACGTACACGTACACGTACACGTAC
ACGTACACGTACACGTACACGTACGCGCGTTAAATATAATATATA-TAGAATTATATGCGCAAACCCCCCTACCCCCCGT
TACTATATTATTACTAACGCAACTATATACTCCTGCCAAACCCCAAAAACAAGAGAATCACGCCAGCTCATATAGATAAC
TCACGCATACCTACACCCAATTATATT-TTCGCTTATGTGTATTTTATTGAGTTACAGAGCCATGTCCCTATTGAAGAAT
AAATATCCCTAACTAAAGTTAAATTTCTCAAATAACGTTATTAATTTACTGACTAAATTTTCTCTAAATATTTACCTAAA
TCCTA------CCCCCTCTACTCTTTTTACTCCTTCAACAGCCTCAACACTAGCTAATACTAACATAATACTTTAACCCT
GTAAATAATATAA-------------------------------------------------------------------
--------------------------------------------------------------------------------
--------------------------------------------------------------------------------
--------------------------------------------------------------------------------
--------------------------------------------------------------------------------
--------------------------------------------------------------------------------
--------------------------------------------------------------------------------
--------------------------------------------------------------------------------
--------------------------------------------------------------------------------
--------------------------------------------------------------------------------
--------------------------------------------------------------------------------
--------------------------------------------------------------------------------
--------------------------------------------------------------------------------
--------------------------------------------------------------------------------
--------------------------------------------------------------------------------
--------------------------------------------------------------------------------
--------------------------------------------------------------------------------
--------------------------------------------------------------------------------
--------------------------------------------------------------------------------
--------------------------------------------------------------------------------
--------------------------------------------------------------------------------
--------------------------------------------------------------------------------
--------------------------------------------------------------------------------
--------------------------------------------------------------------------------
--------------------------------------------------------------------------------
--------------------------------------------------------------------------------
--------------------------------------------------------------------------------
--------------------------------------------------------------------------------
--------------------------------------------------------------------------------
--------------------------------------------------------------------------------
--------------------------------------------------------------------------------
--------------------------------------------------------------------------------
--------------------------------------------------------------------------------
--------------------------------------------------------------------------------
--------------------------------------------------------------------------------
--------------------------------------------------------------------------------
--------------------------------------------------------------------------------
--------------------------------------------------------------------------------
--------------------------------------------------------------------------------
--------------------------------------------------------------------------------
--------------------------------------------------------------------------------
--------------------------------------------------------------------------------
--------------------------------------------------------------------------------
--------------------------------------------------------------------------------
--------------------------------------------------------------------------------
--------------------------------------------------------------------------------
--------------------------------------------------------------------------------
--------------------------------------------------------------------------------
--------------------------------------------------------------------------------
--------------------------------------------------------------------------------
--------------------------------------------------------------------------------
--------------------------------------------------------------------------------
--------------------------------------------------------------------------------
--------------------------------------------------------------------------------
--------------------------------------------------------------------------------
--------------------------------------------------------------------------------
--------------------------------------------------------------------------------
--------------------------------------------------------------------------------
--------------------------------------------------------------------------------
--------------------------------------------------------------------------------
--------------------------------------------------------------------------------
--------------------------------------------------------------------------------
--------------------------------------------------------------------------------
--------------------------------------------------------------------------------
--------------------------------------------------------------------------------
--------------------------------------------------------------------------------
--------------------------------------------------------------------------------
--------------------------------------------------------------------------------
--------------------------------------------------------------------------------
--------------------------------------------------------------------------------
--------------------------------------------------------------------------------
--------------------------------------------------------------------------------
--------------------------------------------------------------------------------
--------------------------------------------------------------------------------
--------------------------------------------------------------------------------
--------------------------------------------------------------------------------
--------------------------------------------------------------------------------
--------------------------------------------------------------------------------
--------------------------------------------------------------------------------
--------------------------------------------------------------------------------
--------------------------------------------------------------------------------
--------------------------------------------------------------------------------
--------------------------------------------------------------------------------
--------------------------------------------------------------------------------
--------------------------------------------------------------------------------
--------------------------------------------------------------------------------
--------------------------------------------------------------------------------
--------------------------------------------------------------------------------
--------------------------------------------------------------------------------
--------------------------------------------------------------------------------
--------------------------------------------------------------------------------
--------------------------------------------------------------------------------
--------------------------------------------------------------------------------
--------------------------------------------------------------------------------
--------------------------------------------------------------------------------
--------------------------------------------------------------------------------
--------------------------------------------------------------------------------
--------------------------------------------------------------------------------
--------------------------------------------------------------------------------
--------------------------------------------------------------------------------
--------------------------------------------------------------------------------
--------------------------------------------------------------------------------
--------------------------------------------------------------------------------
--------------------------------------------------------------------------------
--------------------------------------------------------------------------------
--------------------------------------------------------------------------------
--------------------------------------------------------------------------------
--------------------------------------------------------------------------------
--------------------------------------------------------------------------------
--------------------------------------------------------------------------------
--------------------------------------------------------------------------------
--------------------------------------------------------------------------------
--------------------------------------------------------------------------------
--------------------------------------------------------------------------------
--------------------------------------------------------------------------------
--------------------------------------------------------------------------------
--------------------------------------------------------------------------------
--------------------------------------------------------------------------------
--------------------------------------------------------------------------------
--------------------------------------------------------------------------------
--------------------------------------------------------------------------------
--------------------------------------------------------------------------------
--------------------------------------------------------------------------------
--------------------------------------------------------------------------------
--------------------------------------------------------------------------------
--------------------------------------------------------------------------------
--------------------------------------------------------------------------------
--------------------------------------------------------------------------------
--------------------------------------------------------------------------------
--------------------------------------------------------------------------------
--------------------------------------------------------------------------------
--------------------------------------------------------------------------------
--------------------------------------------------------------------------------
--------------------------------------------------------------------------------
--------------------------------------------------------------------------------
--------------------------------------------------------------------------------
--------------------------------------------------------------------------------
--------------------------------------------------------------------------------
--------------------------------------------------------------------------------
--------------------------------------------------------------------------------
--------------------------------------------------------------------------------
--------------------------------------------------------------------------------
--------------------------------------------------------------------------------
--------------------------------------------------------------------------------
--------------------------------------------------------------------------------
--------------------------------------------------------------------------------
--------------------------------------------------------------------------------
--------------------------------------------------------------------------------
--------------------------------------------------------------------------------
--------------------------------------------------------------------------------
--------------------------------------------------------------------------------
--------------------------------------------------------------------------------
--------------------------------------------------------------------------------
--------------------------------------------------------------------------------
--------------------------------------------------------------------------------
--------------------------------------------------------------------------------
--------------------------------------------------------------------------------
--------------------------------------------------------------------------------
--------------------------------------------------------------------------------
--------------------------------------------------------------------------------
--------------------------------------------------------------------------------
--------------------------------------------------------------------------------
--------------------------------------------------------------------------------
--------------------------------------------------------------------------------
--------------------------------------------------------------------------------
--------------------------------------------------------------------------------
--------------------------------------------------------------------------------
--------------------------------------------------------------------------------
--------------------------------------------------------------------------------
--------------------------------------------------------------------------------
--------------------------------------------------------------------------------
--------------------------------------------------------------------------------
--------------------------------------------------------------------------------
--------------------------------------------------------------------------------
--------------------------------------------------------------------------------
--------------------------------------------------------------------------------
--------------------------------------------------------------------------------
--------------------------------------------------------------------------------
--------------------------------------------------------------------------------
--------------------------------------------------------------------------------
--------------------------------------------------------------------------------
--------------------------------------------------------------------------------
--------------------------------------------------------------------------------
--------------------------------------------------------------------------------
--------------------------------------------------------------------------------
--------------------------------------------------------------------------------
--------------------------------------------------------------------------------
--------------------------------------------------------------------------------
--------------------------------------------------------------------------------
--------------------------------------------------------------------------------
--------------------------------------------------------------------------------
--------------------------------------------------------------------------------
--------------------------------------------------------------------------------
--------------------------------------------------------------------------------
--------------------------------------------------------------------------------
--------------------------------------------------------------------------------
--------------------------------------------------------------------------------
--------------------------------------------------------------------------------
--------------------------------------------------------------------------------
--------------------------------------------------------------------------------
--------------------------------------------------------------------------------
--------------------------------------------------------------------------------
--------------------------------------------------------------------------------
--------------------------------------------------------------------------------
--------------------------------------------------------------------------------
--------------------------------------------------------------------------------
--------------------------------------------------------------------------------
--------------------------------------------------------------------------------
--------------------------------------------------------------------------------
--------------------------------------------------------------------------------
--------------------------------------------------------------------------------
--------------------------------------------------------------------------------
--------------------------------------------------------------------------------
--------------------------------------------------------------------------------
--------------------------------------------------------------------------------
--------------------------------------------------------------------------------
--------------------------------------------------------------------------------
--------------------------------------------------------------------------------
--------------------------------------------------------------------------------
--------------------------------------------------------------------------------
--------------------------------------------------------------------------------
--------------------------------------------------------------------------------
--------------------------------------------------------------------------------
--------------------------------------------------------------------------------
--------------------------------------------------------------------------------
--------------------------------------------------------------------------------
--------------------------------------------------------------------------------
--------------------------------------------------------------------------------
--------------------------------------------------------------------------------
--------------------------------------------------------------------------------
--------------------------------------------------------------------------------
--------------------------------------------------------------------------------
--------------------------------------------------------------------------------
--------------------------------------------------------------------------------
--------------------------------------------------------------------------------
--------------------------------------------------------------------------------
--------------------------------------------------------------------------------
--------------------------------------------------------------------------------
--------------------------------------------------------------------------------
--------------------------------------------------------------------------------
--------------------------------------------------------------------------------
--------------------------------------------------------------------------------
--------------------------------------------------------------------------------
--------------------------------------------------------------------------------
--------------------------------------------------------------------------------
--------------------------------------------------------------------------------
--------------------------------------------------------------------------------
--------------------------------------------------------------------------------
--------------------------------------------------------------------------------
--------------------------------------------------------------------------------
--------------------------------------------------------------------------------
--------------------------------------------------------------------------------
--------------------------------------------------------------------------------
--------------------------------------------------------------------------------
--------------------------------------------------------------------------------
--------------------------
>RepeatMasker
ACAGCCTGAGCCACCAAGCCCGGCTNNNNNNNNNNNNNNNNNNNNNNNNNNNNNNNNNNNNNNNNNNNNNNNNNNNNNNN
NNNNNNNNNNNNNNNNNNNNNNNNNNNNNNNNNNNNNNNNNNNNNNNCTTCTATGTTAGCATTAGGATTTTCAAATAATT
TGACCTCTAGGGATGTATTTGTGTCTTCACAACATAATTGTAATGGCGTTCAAGCAATTCGATTGTGAAATTATGCCACA
GATAAAAACATACAAATCTTTATTAAATATCATCTTCTCTTTCCAAAACCAGCTCCACCTGGTAATTTGTGGTAGCATTT
AGAGTCAGCGTTGAATGACATTGTTTTTCAAAATGAAATAGATAAGGGAAAGTGCATGATAGAATTTGAAAATGTTCTTA
AATTTGCCTTTTTGCAAATATAATTTGGGGAATAGTCTTTCTTTATATTTGAACATATGTGATAATATCCCCAAATTGNN
NNNNNNNNNNNNNNNNNNNNNNNNNNNNNNNNNNNNNNNNNNNNNNNNNNNNNNNNNNNNNNNNNNNNNNNNNNNNNNNN
NNNNNNNNNNNNNNNNNNNNNNNNNNNNNNNNNNNNNNNNNNNNNNNNNNNNNNNNNNNNNNNNNNNNNNNNNNNNNNNN
NNNNNNNNNNNNNNNNNNNNNNNNNNNNNNNNNNNNNNNNNNNNNNNNNNNNNNNNNNNNNNNNNNNNNNNNNNNNNNNN
NNNNNNNNNNNNNNNNNNNNNNNNNCATATCATAGGCTGGGGTTACAGTCTAGATTTTATTCTAATTGCAATGGAAACTA
TCAAATTNNNNNNNNNNNNNNNNNNNNNNNNNNNNNNNNNNNNNNNNNNNNNNNNNNNNNNNNNNNNNNNNNNNNNNNNN
NNNNNNNNNNNNNNNNNNNNNNNNNNNNNNNNNNNNNNNNNNNNNNNNNNNNNNNNNNNNNNNNNNNNNNNNNNNNNNNN
NNNNNNNNNNNNNNNNNNNNNNNNNNNNNNNNNNNNNNNNNNNNNNNNNNNNNNNNNNNNNNNNNNNNNNNNNNNNNNNN
NNNNNNNNNNNNNNNNNNNNNNNNNNNNNNNNNNNNNNNNNNNNNNNNNNNNNNNNNNNNNNNNNNNNNNNNNNNNNNNN
NNNNNNNNNNNNNNNNNNNNNNNNNNNNNNNNNNNNNNNNNNNNNNNNNNNNNNNNNNNNNNNNNNNNNNNNNNNNNNNN
NNNNNNNNNNNNNNNNNNNNNNNNNNNNNNNNNNNNNNNNNNNNNNNNNNNNNNNNNNNNNNNNNNNNNNNNNNNNNNNN
NNNNNNNNNNNNNNNNNNNNNNNNNNNNNNNNNNNNNNNNNNNNNNNNNNNNNNNNNNNNNNNNNNNNNNNNNNNNNNNN
NNNNNNNNNNNNNNNNNNNNNNNNNNNNNNNNNNNNNNNNNNNNNNNNNNNNNNNNNNNNNNNNNNNNNNNNNNNNNNNN
NNNNNNNNNNNNNNNNNNNNNNNNNNNNNNNNNNNNNNNNNNNNNNNNNNNNNNNNNNNNNNNNNNNNNNNNNNNNNNNN
NNNNNNNNNNNNNNNNNNNNNNNNNNNNNNNNNNNNNNNNNNNNNNNNNNNNNNNNNNNNNNNNNNNNNNNNNNNNNNNN
NNNNNNNNNNNNNNNNNNNNNNNNNNNNNNNNNNNNNNNNNNNNNNNNNNNNNNNNNNNNNNNNNNNNNNNNNNNNNNNN
NNNNNNNNNNNNNNNNNNNNCTATTAGGTTCTAATAGTATTGTGTATC-----TAAAGCGGGTGNNNNNNNNNNNNNNNN
NNNNNNNNNNNNNNNNNNNNNNNNGCGCATAGAATATAATACATAATAGGATTATATACGCAAACCCCCCTACCCCC-GT
TACTATAATATTACTAACGCAACAATATACTCCTGCCAAACCCCCAAAACAAGAGAATCACGCCAGCTCATATAGATAAC
TTAC------GCTCACCCAATTATATTCTTCGCTTATGTGTATTTTATTGATTTACAGAGCCATGTCCCTATTAAGGAAT
GAA-ATCCCTAATTAAATTTATATTTTTCAAGTAACACTATTAGTTAACTAACTACATATTCTCTAAATTCCTATCTAAA
TCCTAATTTCCTAAATTTTACCCCTTTTTATTCACTTAATAATCCTAACACAACCAATACTAACATAATACTTTAGCCCT
GTAAATAATATAG-GTTAATGTAGCTTACTATTAAAGCAAGGCACTGAAAATGCCTAGACGGGCCCAAACCCCATAAACA
CAAAGGTTTGGTCCTAGTCTTCTTATTAGTTCCTAGTAAAATTATACATGCAAGTATCTGCCCCCCAGTGAGAATGCCCT
CTAGGTCCCAACAGACCAAAAGGAGCCGACATTAAGAACACTAATATAGTAGCTCATAACGTCTTGCTCAACCACACCCC
CACGGGATACAGCAGTAATAGAATTTAAGCAATAAACGAAAGTTCGACTAAGTTATACTAGA-AACACAGGGTTGGTAAA
TTTCGTGCCAGCCACCGCGGTCATACGATTAACCCAAACTAATAAA-ATCCGGCGTAAAGCGTGTTTAAACTATACTTAA
ACTAAAGTTAAACCCTGACTAGGCCGTAAAAAGCTACAATCTAATCTAAAATAACCCACGAAAGTGACTTTAATA-CTTT
GAAGACACGACAGCTAAGACTCAAACTGGGATTAGATACCCCACTAT-CTTAGCCATAAACACAAATAAATATAAACAAA
TTTATTCACCAGAGTACTACAAGCAACAGCTTAAAACTCAAAGGACTTGGCGGTGCTTCACATCCCTCTAGAGGAGCCTG
TTCTATAACCGATAAACCCCGATTTACCTTACCACCTCTTGCTAATTCAGTCTATATACCGCCATCTTCAGCAAACCCTA
A-AAAGGCCTTAAAGTAAGCACAAGTATAAGCATAAAAACGTTAGGTCAAGGTGTAACCTATGAGGTGGAAAGCAATGGG
CTACATTCTCTACTTTAGAGTATTACGAATATTCTTATGAAAATAAGAATTAAAGGAGGATTTAGTAGTAAACCAAGAAT
AGAGAGCTTGATTGAAACAAAGGTCATGAAGCACGCACACACCGCCCGTCACCCTCCTCAAATGCAACTCC-ACATCA-A
CTACATAAAACAAATCACAGTGCATGAGATGAGATAAGTCATAACAAGGTAAGCATACTGGAAAGTGTGCTTGGAATAAA
CAAAGTGTAGCTTAAATC-AAAAGCACCCGGCTTACACCCAGAAGATTTCACAAATGATCACTTTGAACTTAATCCTAGC
CCAATCTAAACTAACTAAATTATACAAAATCTTGTAAACTAAAACATTTACCTTAA-CCT-AAAAGTATAGGAGATAGAA
ATTTATATAGGCGCTATAGACAAAGTACCGCAAGGGAAAGATGAAAGATACCTT-----AAAGTACAAAAAAGCAAAGAC
ACTCACTTTTACCTTTTGCATAATGAATTAGCTAGAACAATTTCACAAAGAGGATTATAGCCAAAAATCCCGAACCCAGA
CGAGCTACTTGTGAACGGCCATAAAGGCATACTCATCTATGTCGCAAAATAGTGAGAAGATTTCCAAGTAGTGGTAAAAA
GCCTACTGAGCCTGGTGATAGCTGGTTGTCCAAAATAGGATATCAGTTCAACTTTAAATTTACCTACAGAACAAATAATC
CCCATGTAAATTTAAATGTTATTCTAAAGAGGGACAGCTCTTTAGAAATAGGAAACAACCTTACTTAGAGAGTAATTAAA
CTCTTTTTTCCATAGTCGGCCTAAAAGCAGCCACCCATTAAGAAAGCGTCCAAGCTCAACTTGCCAGAATTGCCTTAATC
TCAATAACCAAATACAACTCCTATAATTATACTGGACCAATCTATAAAATAATAGAAGCAATAATGCTAGTATAAGTAAC
AAGAAATTATTCTCCTCGCCCAAGCTTATATCAGACCGGATAATCCACTGATAGTTAACAACCCAATATAAATAATCATA
AATATACAACTTATTATACCCATTGTTAACCCAACACAGGCATGTGATCCATTTAAAGGAAAGATTAAAAGAAGTAGAAG
GAACTCGGCAAAACTTTAAACCCCGCCTGTTTACCAAAAACATCACCTCTAGCATAACTAATATTAGAGGCACTGCCTGC
CCAGTGATACATTTATNNNNNNNNNNNNNNNNNNNNNNNNNNNNNNNNNNNNNNNNNNNNNNNNNNNNNNNNNNNNNNNN
NNNNNNNNNNNNNNNNNNNNNNNNNNNNNNNNNNNNNNNNNNNNNNNNNNNNNNNNNNNNNNNNNNNNNNNNNNNNNNNN
NNNNNNNNNNNNNNNNNNNNNNNNNNNNNNNNNCAGTTTAACTACTCAGCCAGTACTAAAACAACCTACTAGGACTAACA
CCAAACTGAGCATTGAGCCATAAATTTCGGTTGGGGTGACCTCGGAGCACAAAAAACCCTCCGAATGATAATTCCCAAGA
CCTTACCAGTCTAAGCAAAAATCATTTATTGACCCAAACTTATTTTGAACAACGGAATAAGTTACCCTAGGGATAACAGC
GCAATCCTATTACAGAGTCCATATCGACAATAGGGTTTACGACCTCGATGTTGGATCAGGATATCCCGATGGTGCAACCG
CTATTAACGGTTCGTTTGTTCAACGATTAAAATCCTACGTGATCTGAGTTCAGACCGGAGCGATCCAGGTCGTTTTCTAT
CTATTTATTATCTTTCCCAGTACGAAAGGACAAGAAAGATGGGACCTACCCCTACTCGAAGCGTCCCCTGTTTNNNNNNN
NNNNNNNNNNNNNNNNNNNNNNNNNNNNNNNNNCCCTACTCAAGAATAGGGTTCNNNNNNNNNNNNNNNNNNNNNNNNNN
NNNNNNNNNNNNNNNNNNNNNNNNNNNNNNNNNNNNNNNNNNNNNNNNNNNNTGTTTATAATTAATCTATTAATCCTAAT
TATTCCAGTTCTTCTAGCTATAGCCTTCCTAACATTAGCAGAACGCAAAGTACTAGGATATATACAATTCCG--------
---ACATTATTGGACCCTATGGTCTCCTCCAACCCTTTGCAGACGCCATAAAATTATTTATTAAAGAACCTCTCCATCCA
CTTACATCAACATCCCTACTTTATATCATTGCACCAACCCTTGCCCTATCTCTGGCTCTCATTATATGAATTCCCATACC
CATACCGCACCCCCTTCTCAACATAAACCTAAGCGTCCTATTCATTCTAGCAACATCCAGCCTAACCGTATACTCAATTC
TCTGATCAGGCTGAGCATCAAACTCCAAATACGCACTAATTGGTACACTTCGGGCAGTAGCCCAGGCAATCTCCTATGAA
GTAACCCTTGCAATTATCCTCCTAGCAATTCTCCTAATAAATGGATCCTTTACACTAGCAACACTAATTATAACTCAAGA
ATACTCCTGACTATTTGCTCCCTCCTGACCACTAGCAATAATATGATTTATCTCAACATTAGCTGAAACAAACCGAGCAC
CCTTCGATCTCACAGAAGGAGAGTCAGAATTAGTCACAGGATTTAATGTTGAATATGCTGCAGGACCGTTTGCCCTATTC
TTCATAGCAGAATACACTAACATTATTATAATAAATGCCCTAACCACCATCATCTTTCTAGGCGCACTAA-TAATATCTT
TATACCTGAAATATTCACAATCAACTTCATAGTAAAAACACTTATTCTCACCTCACTTTTTCTATGAATCCGAGCCTCAT
ATCCACGATTCCGATACAACCAATTAATACACCTTTTATGAAAAAACTTCCTTCCACTCACACTAGCCTTTTGTATATGA
TACATCTCAATACCTATCCTAATAT-------CCCACCCCACCTATAAAACAAGAAATATGTCTGACAAAAGAATTACTT
TGATAGAGTAAATAATAGAGGTTTAAGCCCTCTTATTTCTAGAATTACAGGAATTGAACCTATACTTAAGAANNNNNNNN
NNNNNNNNNNNNNNNNNNNNNNNNNNNNNNNNNNNNNNNNNNNNNNNNNNNNNNNNNNNNNNNNNNNNNNNNNNNNNNNN
NNNNNNNNNNNNNNNNNNNNNNNNNNNNNNNNNNNNNNNNNNNNNNNNNNNNNNNNNNNNNNNNNNNNNNNNNNNNNNNN
NNNNNNNNNNNNNNNNNNNNNNNNNNNNNNNNNNNNNNNNNNNNNNNNNNNNNNNNNNNNNNNNNNNNNNNNNNNNNNNN
NNNNNNNNNNNNNNNNNNNNNNNNNNNNNNNNNNNNNNNNNNNNNNNNNNNNNNNNNNNNNNNNNNNNNNNNNNNNNNNN
NNNNNNNNNNNNNNNNNNNNNNNNNNNNNNNNNNNNNNNNNNNNNNNNNNNNCGGGCCCATACCCCGAAAATGTTGGTTT
ATATCCTTCCCGTACTAATTAAACCCCTCATTATATCCTCCATTTTCCTTACTCTATTTTCAGGGACTATAATCACCATA
TTCAGCTCACCCTGATTACTAATTTGAATCGGACTAGAGATAAGTATATTAGCTATTACATCCATTCTAACTGAAAAAGC
CAATCCCCGTTCAACCGAAGCAGCTACTAAATATTTTCTAATTCAAGCTACAGCTTCCATACTTCTAATAATAGTCGTAA
TTACAAATATAAGTTACTCCAGGCAATGAACTATTATAAACAAATTTAATCAAGCATCCTCAATAATAATCTTAATTGCC
CTAGTAATAAAATTAGGTCTCTCACCTTTCCATTTCTGAGTCCCTGAAGTTACACAAAGAGTATCACTAACATCTGGAAT
ATTACTCCTTACATGACAAAAATTAGCCCCTATTTCAANNNNNNNNNNNNNNNNNNNN----------------------
---------------------------------------------------------------------ATCCTAGCTTA
CTCTTCCATTGCCCACATAGGATGAATAATCGCAATTCTAAAATATAATCCTACCATTATAATCCTTAACCTCCTCATCT
ATATCAACCCTAACAATTACACTGTTTTCCATATTAATCCTATTTTCAAGCACTACCATCCTAACAATATCCAACTCATG
AAATAAAATCCCTCTAGCATCATCCATAATACCCCTAATTCTGCTATCCCTAGGGGGATTACCCCCACTCACAGGCTTCC
TCCCTAAATGAGCAATCATTCAAGAACTCATAAAAAACGATAACACCCTTATCCCATTATTAATAGCCATTACAGCCTTA
CTTAACCTATACTTCTACATACGACTAACCTACTCAACAACCCTAACCATATTCCCAGTTAACAATAGTACAAAAATAAA
ATGACAATTCGAAAACACAAAACAAATACTTATTGTACCCACCCTAACAACTTTATCCACCTTACTTTTACCCATATCCC
CTATACTCCTACCATTGGAATAGGAATTTAGGTTAACTAGACCAAGAGCCTTCAAAGCCCTAAGTAAGCTAATACATGCT
TAATTCCTGTACCTTCTTTTTCCCAACTAAGGACTGCAGAGGCTTACTCCACATCAACTAAATGCAAATTAGTCACTTTA
ATTTTAAGCTAAATCCTTTACACTAGATTGGTGGGCTCCAACCCCACGAAAA-CTTAGTTAACAGCTAAATACCCTATAC
AACTGGCTTCAATCTACTTCTCCCGCCGCCAAGAAAAAAAAGGCAGGAGAAGTCCCGGCAGAGTTGAAGCTGCTTCTTTG
AATTTGCAATTCAATATGATATTCACCTCAGGACTTGGTAAAAAGGGGGCTCCACCCCTATCTTTAGATTTACAGCCTAA
TGCTTTATCAGCCATTTTACCCTACCTATGTTCATTAACCGTTGATTATTTTCAACCAACCATAAAGACATCAGAACTCT
ATATTTACTATTCGGTGCTTGAGCCGGAATAGTAGGAACTGCCCTCAGCCTTCTCATCCGAGCAGAGCTCGGACAGCCTA
GGACTCTATTGGGAGATGACCAAATCTACAATGTCATCGTTACTGCTCATGCTTTCGTAATAATCTTCTTTATGGTTATA
CCCATTATAATTGGGGGCTTCGGCAATTGACTAGTGCCCCTTATAATTGGGGCTCCCGATATAGCATTCCCATGAATAAA
CAATATAAGCTTCTGGCTATTACCACCATCTTTCCTTCTGCTACTAGCCTCCTCAATAGTTGAAGCTGGAGCAGGAACTG
GTTGAACGGTTTACCCCCCTCTAGCAGGAAACTTAGCCCACGCAGGAGCCTCTGTAGATCTCACTATTTTTTCTCTTCAC
CTAGCAGGAGTATCTTCTATCCTGGGAGCTATTAATTTTATTACAACCATTATCAATATAAAACCTCCCGCTATATCACA
ATATCAAACCCCTCTATTTGTATGATCTGTCCTCATTACCGCGGTTCTACTACTACTATCTCTCCCAGTTCTAGCAGCAG
GAATTACTATACGTTTGACTGACCGAAACCTTAACACAACCTTTTTTGACCCTGCTGGAGGAGGAGATCCCATTCTCTAT
CAACACTTATTCTGATTTTTCAGCCACCCTGAGGTCTATATTCTTATTCTACCCGGATTTGGTATAATTTCCCATATTGT
AACCTACTATTCTGGAAAAAAAGAACCATTTGGTTATATAGGAATAGTTTGAGCCATAATATCCATTGGATTTTTAGGCT
TTATTGTCTGAGCCCATCACATATTTACAGTAGGAATAGATGTAGATACCCGAGCATACTTCACATCTGCCACTATAATT
ATTGCTATTCCAACTGGCGTAAAAGTATTTAGCTGATTAGCAACCCTACATGGAGGCAACATTAAATGATCTCCCGCTAT
ATTATGAGCCCTGGGCTTCATTTTTCTATTTACTGTTGGAGGTCTAACCGGAATTGTCCTTGCCAATTCCTCGCTTGATA
TTGTCCTTCACGACACCTACTATGTAGTAGCACATTTTCACTATGTCTTATCCATAGGAGCAGTATTCGCAATTATAGGA
GGTTTCGTCCACTGATTCCCCTTATTCTCAGGATTTACCCTTCATTCAACATGAGCCAAAACCCATTTCGCAATTATATT
TGTAGGAGTTAACCTAACCTTTTTTCCTCAACATTTTCTTGGATTATCAGGTATGCCCCGACGATACTCAGATTACCCTG
ATGCATATACTATATGAAATACCATCTCCTCTATAGGCTCATTTATCTCTCTTACCGCAGTTATATTAATAGTCTTTATA
ATTTGAGAGACCTTTGCTTCAAAACGAGAGGTATTAGCAGTTGAACTACCCGCTACAAACCTTGAATGACTTCACGGCTG
CCCCCCACCTTATCACACATTTGAAGAACATACCTACATAAAAGTGTAATCTCTTACAAGNNNNNNNNNNNNNNNNNNNN
NNNN-NNNNNNNNNNNNNNNNNNNNNNNNNNNNNNNNNNNNNNNNTTATAACAAAATACTAGTAAAATTATTACATAACT
TTGTCAAAGTTAGATTACAGGATAAACCCCTGTGTGTTTTTATGCCACATCCTTTCCAATTAGGCTTTCAAGATGCCACC
TCCCCTATTATAGAAGAATTACTTCATTTTCACGACCATACCCTGATAATCGTTTTCCTAATTAGCTCATTAGTACTTTC
TATTATTACCCTAATACTAACAACCAAATTAACCCACACAAGCACAATAGATGCCCAAGAAGTAGAAACAGTATGAACCA
TCCTACCAGCTATTATCCTTATCTTAATTGCCCTTCCTTCCCTACGTATCCTTTACATAATAGACAAA-TTAATAATCCA
TTTTTAACCGTCAAAACTATAGGACATCAATGATACTGGAGCTATGAATATACTGACTACGAAGATCTAAACTTCGATTC
CTATATAATCCCCACAACAGACCTCAAACCAGGAGAACTTCGACTACTAGAAGTTGACAACCGCGTAGTTCTACCCATAG
AAATACCAATTCGAATATTAATTTCATCAGAAGATGTTCTTCATTCATGAGCTGTACCCTCCTTAGGCTTAAAAACTGAT
GCCATTCCCGGACGCCTCAACCAAACTACACTCACATCAACCCGACCAGGCCTCTATTATTGTCAGTGCTCAGAAATTTG
CAGGTCCAACCACAGCTTCATGCCCATTGTCCTAGAATTAGTACCACTAAAATATTTTGAAGATTGATCAGCATCAATAA
CTTAATTAACACTACGAAGCTTATACAGCATTAACCTTTTAAGTTAAAGACTGAAAGTATTA-ATCTTTCCACAGTGAAA
TGCCCCAACTAAACACATCAACATGATTTATTACTATTTTAGCCATAACACTAACACTTTTCAGCTTATTTCAACTAAAT
ATTTCAAAACTGGTATATCCCCTTAATCCAAGCTTAATAAATACTAAAATACAAACGTTTAAATCCCTTTGAGAACTAAA
ATGAATGAAAATTTCTTTGCCTCTTTTATAACCCCTACAATAATAGGCCTACCAGTAGTAGTACTAATTATTATATTTCC
AATTATCTTATTTCCCACCTTAACCCGCCTAGTCAACAACCGATTTATTTCTTTACAACAATGGCTAATCCAACTAGTAC
TTAAACAAATAATGTCTATGCACAATAATAAAGGCCGAACTTGATCTCTAATACTAATTTCCCTAATTTTATTTATCGGA
TCCACAAATTTACTAGGCCTATTGCCCCCCTCCTTTATACCAACTACTCAATTATCAATAAATTTAGGTATAGCAATTCC
TTTATGAGCAGGGGCAGTAATTACCGGCTTCCCCCACAAAACCAAGGCATCCTTAGCCCACTTTCTCCCACAAGGAACCC
CTATTCCCCTGATTCCTATACTAGTCATTATTGAAACAATTAGTCTTTTTATTCAACCAATAGCCCTAGCCGTACGACTA
ACCGCCAACATCACAGCGGGCCACTTACTCATACACTTAATTGGAGGGGCTACCCTAGTCCTATCATCAATTAATACTAT
TGCAGCATCAACAACATTCATTATTCTTATATTACTGACAATCCTAGAACTAGCCGTAGCTCTTATTCAAGCCTACGTAT
TTACACTCTTAGTGAGCCTTTACTTACATGATAACACATAATGACCCACCAAACACATGCTTATCACATAGTAAACCCTA
GCCCTTGACCACTAACTGGAGCCCTCTCAGCTCTTCTTATAACATCAGGCCTTATCATATGATTTCACTTTAACTCCCTT
TTGCTCTTAACCTTAGGCCTTATTACAAATACACTGACTATATATCAATGATGGCGTGATATTATTCGAGAAGAAACCTT
TCAAGGCCACCATACATCAATCGTACAAAAAGGTCTCCGATATGGTATAATCCTCTTTATCATCTCAGAAGTATTTTTCT
TCGCAGGCTTCTTCTGAGCCTTTTACCACTCCAGTCTAGCCCCAACCCCAGAACTAGGAGGCTGCTGACCCCCAACAGGC
ATCTACCCCCTAAACCCCCTAGAAGTACCCTTACTCAATACATCTGTCTTACTAGCCTCAGGCATTTCAATTACTTGAGC
CCATCATAGTCTACTAGAAGGCAATCGTAAGCAAATACTCCAAGCTCTATTAATTACTATTATATTAGGTATTTATTTTA
CTCTACTCCAAGCATCAGAGTATTTTGAAGCATCATTTACCATCTCCGATGGCGTCTATGGATCAACTTTCTTTATGGCT
ACAGGCTTTCACGGACTCCATGTTATCATCGGTTCAACCTTTTTAGCCATTTGTTTTCTCTGACAATTAAAATTCCACTT
TACATCAAACCACCATTTTGGATTTGAAGCTGCCACCTGATACTGACACTTTGTAGACGTAGTCTGACTATTCTTATATG
TCTCTATTTATTGATGAGGGTCCTGTCCCTTTAGTATTAATTAGTACAATTGACTTCCAATCAATTAGCCCTGGTATAAC
CCAGGAAGGAACAATTAATTTAATTTTATCACTAGTTACAAATATAACACTTGCATTACTCCTGGTCTCAATTGCATTTT
GACTCCCACAACTAAATATATACACAGAAAAATCTAGCCCTTATGAATGTGGCTTCGACTCAACAGAATCAGCTCGTTTA
CCTTTCTCTATAAAATTTTTCCTAATTGCTATCACTTTTCTCCTATTTGACCTAGAAATTGCTCTTCTCCTCCCTCTCCC
CTGAGCTACCCAAACAACAAACCTCAATCTTATACTAATTATAGCCCTAGCCCTCATTTCTATTCTAGCCCTAGGACTCG
CNNNNNNNNNNNNNNNNNNNNNNNNNNNNNNNNNNGAATATGGTAATTAGTTTAATTAAAAATAAATGATTTCGACTCAT
TAGACTATGCGCAATGCATAATTACCAGAATGCCATACATCTATATTAACCTTCTCCTTGCTTTCCTAACATCACTCCTA
GGTATATTGATATATCGCTCACATCTTTTATCTTCCTTACTATGCCTAGAAGTTATAATACTCTCAATATTTATTATAAC
TTCACTAACAATCCTAAATCTTCACTTCACCTTAGCCAACATAATTCCAATTATACTCCTAGTCTTCGCAGCCTGCGAAG
CCGCTGTAGGATTAGCTCTACTAGTAATGGTATCAAATACATATGGCCTAGATTATGTGCAAAACCTAAGCCTTTTACAA
TGCTAAAAATTATTTTACCAACATTAATAATAGTCCCATTAACATGATACTCTAAAAAACATACTATCTGAATTAATACT
ACAGCCCATAGCCTAATAATTAGCTTCACCACTCTTTCTCTCTTAAACTATTTTCACAATAATAATACAAATTTCTCACT
CACCTTCTCTACTGACTCCCTATCAACACCATTACTAATCTTAACTACCTGACTACTCCCCCTAATAATTATAGCCAGCC
AAAGCCACCTATCAAAAGAAACACTTGCACGAAAAAAATTATATGTCTCCATATTGATTATACTTCAAATTTTCCTAGTC
ATAACCTTTACTGCTACAGAATTAATTTTCTTCTATGTCCTATTTGAAGCAACTTTAATTCCCACACTAATTATTATCAC
ACGATGAGGAAACCAAACAGAACGACTAAACGCCGGCCTTTACTTCTTATTTTATACACTAATTGGGTCCCTTCCCCTAC
TCATTGCTCTTATCTATGCCCAAAATCTCCTAGGAATATTAAATATAACAATTAATTCTCTTATTATACCAAACCTTCCC
AACTCTTGATCAAATAATATTCTCTGATTAGCCTGTATAATAGCTTTTATAGTAAAAATAC-TGTATACGGGCTCCACCT
ATGATTACCCAAAGCCTATGT-GAAGCCCCAATTGCAGGCTCCATAGTCCTTGCAGCGATTTTACTTAAACTTGGAGGAT
ACGGAATAATACGAATGACAGTTATTCTAAACCCAACAACAGAACATATAGCTTACCCCTTCCTAATACTCTCCCTATGA
GGCATGATTATAACTAGTTCCATCTGCCTACGTCAAGCAGATCTAAAATCACTTATTGCCTATTCCTCGGTTAGTCATAT
AGCTCTTGTTATCGTAGCAGTCCTTATCCAAACCCCATGAAGTTTCATCGGAGCCACTGTCCTTATAATTGCCCATGGCC
TCACCTCCTCCCTACTATTTTGCTTAGCAAACACAAACTGTGAACGAATCCACAGTCGAACAATAGCACTAGCCCGTGGC
CTTCAAACCCTCTTAGCCCTTGCAACAACATGATGACTCCTTGCCAGCCTAACTAACCTAGCCCCTCCCCCCAACAATTA
ACCTAATCGGTGAACTATCTGTAATAATAGCATCATTTTCATGATCACATTTAACTATCATCTTAATAGGTCTCAATACC
CTAATTACCACCCTATATTCCCTATATATGTTAACTATAACACAACGAGGAAAATATACATATCACATCAGCAACATTAA
ACCCCCATTCACCTGAGAAAATACATTAATAATTATACACCTACTACCCCTAGTCCTACTATCCGCTAATCCCAAACTAA
TTATAGGAACCATATACTGTAAATATAGTTTAAACAAAACATTAGATTGTGAATCTAACAATAGAAACCC-GAGATTTCT
TATTTACCAAGAAAGTATGCAAGAACTGCTAACTCATGCCCCCATATATAACAGTATGGCTTTCTTACTTTTAAAGGATA
GAAGTAATCCATCGGTCTTAGGAACCGAAAAATTGGTGCAACTCCAAATAAAAGTAATAAATTTATTCTCATCCTCCATC
TTACTATCACTTACACTCTTAATCACCCCATTTATTATTACAACAACTAAAAAATATGATATGCACACATATCCATACTA
TGTAAAAAACTCTATTGCCTGTGCATTCATAACAAGCTTAGTCCCAATATTCATATGCTTATACACAAACCAAGAAACAA
TTATTTCTAACTGGCACTGAATAACTATTCAAACTATAAAATTTTACCTAAGCTTTAAGATAGACTATTTCTCCATAATT
TTTGTACCAGTAGCCCTATTCGTGATAGCCCTATTCATGATCCATCATAGAATTCTCAATATGATATATACATTCAGACC
CCCATAACAACCGCTTTTTAAAATATTTATTAACTTTCCTCATCACTATACTAATTTTAGTTACCGCTAATAATCTATTC
CAACTTTTCATTGGATGGGAAGGAGTAGGTATTATATCTTTTCTCCTCATCGGATGATGATAGGGACGAACAGATGCAAA
CACAGCAGCCCTACAAGCGATCCTTTATAACCGTATTGGAGATATTGGCTTTATCCTAGCTATAGCATGATTCCTAAGCT
ACTCCAACTCATGAGAATTTCAACAAATTTTTATTACTACTCCAAATTCCAGTACACTTCCTTTACTGGGTCTCCTCCTA
GCAGCTACAGGAAAATTCGCACAATTTGGTCTCCACCCATGACTTCCCTCCGCCATAGAAGGCCCAACCCCCGTTTCCGC
TTTACTCCACTCAAGCACTATAGTTGTAGTCGGAGTTTTTCTACTAATCCGATTCTACCCCCTTCTAGAAATAAATAAAA
TAATTCAAACTATCGCACTATGTTTAGGAGCCATTACCACCCTCTTTACAGCAATCTGCGCTCTAACACAAAATGACATT
AAAAAAATCGTCGCATTTTCCACCTCCAGTCAACTGGGCCTTATAATAGTAACTATCGGAATTAATCAACCCCACCTAGC
ATTTCTCCATATCTGTACTCACGCCTTCTTTAAAGCCATGCTCTTCATATGCTCAGGATCTATTATCCATAGCCTAAATG
ACGAACAAGATATCCACAAAATAGGAGGCCTACTCATAACTTTACCCTTCACTTCCTCCTCATTACTTATCGGGAGTCTT
GCTCTCACAGGTATTCCCTTCTTCACAGGCTTCTATTCTAAAGATCTAATCATCAAAGCCGCCATCACTTCATATACCAA
CGCCTGAGCCCTCTCTATTACACTACTTGCCACGTCCTTAGCAGCCGTCTACAGCATATGCATCATTTTCTTTGCACTCC
TAGGTCAACCCC-CCTTCCAACTTCAACAAATATCAACGAAAATAATCCCCTCCTAATTAACCCTATTAAAGGCTTAGCC
CTAGGCAGCATCTTCGTGGTTTTTCTTATCTCACATTCCATTCTTCCTATAATAACTCCACAAATAACCATAAAACTATA
CCTAAAACTCTCAGCACTTACTGTCACCATTCTAGGGTTTACACTAGCTATAGAACTCAATAACCTCACATATTTCCTCA
AACTAAAATGACCCACTCAACCCCTCCTATTCTCTAATCTACTAGGCTTTTTTCCAACCACAACCCATCGCCTATATCCT
CTTATAAAGATATATGTAAGCCAAAACACAGCATCCTCACTTCTAGACCTCCTCTGATTAGAAAAAACAATACCAAAAAC
CACAGCCATAGCCCATATATACACATCCACAATCACCTCCAACCAATCAGGCATAATTAAACTATACTTTTTGTCCTTTC
TTATTACTATTATACTTGGGACCCTTCT---TATTATCTAAACCCCCGAGTAATCTCAATCACGATAAAAATAGTAACAA
ATAAAGNNNNNNNNNNNNNNNNNNNNNNNNNNNNNNNNNNNCTATACAATGATGCCACCCCTACAGAGTCTTCACGAAAT
AAACTAAATATATCACCCCCAAAAGCAACCCAATCCTCCAAACTCTTAAGTCCAATATTATCATGATATATTACTCACAC
AACCACAAATAACTCTAACAATAAGCCCAACAACAATACCCCTCATATAGAAACGCTTGATCCCCAAGCCTCCGGATATT
CCTCCATAGCCATCGCCGTTGTATATCCAAATACAACCAATATTCCACCTAAATAAATCAAAAATACCATTAACCCAATA
AAAACACC------------------------CCAATTACAAACACTAACAATTAAACCCAAACCCCCATAAATAGGAGA
AGGCTTTGAAGAAAACCCAATAAAACCTATTAAAAAAATTATACTCAGTAAAAACACAACATACGTCATTAGTTCCCACA
TGGACTTAAACCATGACTAATGACCCGAAAAATCACCGTTGTTATTCAACTACAAGAACCTAATGACAAACCTACGAAAA
ACGCACCCCCTCATAAAAATTATTAATCACTCATTCATTGATCTCCCTGCACCCTATAATATCTCCGCATGATGAAATTT
CGGCTCTCTCCTAGGAATTTGTCTAGGACTTCAAATGATCACAGGACTATTCTTAGTCATACACTACACATTAGACACAA
TAACCGCATTTTCCTCCGTAACACATATCTGCCGAGACGTAAACTACGGATGAATCATCCGATATTTACATACAAATGGA
GCATCTATATCTTTCATCTGCCTGTTTATACATGTAGGCCAAGGCCTATATTATGGCTCTTATACCTTCCTAGAGACATG
AAATATTGGTATCTTATTATTATTTACCGTTATAGTAACAGCATTTATAGGTTATGTACTTCCATGAGGACAAATATCAT
TTTGAGGCGCCACCATTATTACCAACCTCCTATCAGCCATCCCCTATATTGGCACCAACCTAGTTGAATGAATTTGAGGA
GGCTTCTCAGTCGACAAAGCTACCCTTACACGATTCTTCNNNNNNNNNNNNNNNNNNNNNNNNNNNNNNNNNNNNNNNNN
NNNNNNNNNNNNNNNNNNNNNNNNNNNNNNNNNNNNNNNNNNNNNNNNNNNNNNNNNNNNNNNNNNNNNNNNNNNNNNNN
NNNNNNNNNNNNNNNNNNNNNNNNNNNNNNNNNNNNNNNNNNNNNNNNNNNNNNNNNNNNNNNNNNNNNNNNNNNNNNNN
NNNNNNNNNNNNNNNNNNNNNNNNNNNNNNNNNNNNNNNNNNNNNNNNNNNNNNNNNNNNNNNNNNNNNNNNNNNNNNNN
NNNNNNNNNNNNNNNNNNNNNNNNNNNNNNNNNNNNNNNNNNNNNNNNNNNNNNNNNNNNNNNNNNNNNNNNNNNNNNNN
NNNNNNNNNNNNNNNNNNNNNNNNNNNNNNNNNNNNNNNNNNNNNNNNNNNNNNNNNNNNNNNNNNNNNNNNNNNNNNNN
NNNNNNNNNNNNNNNNNNNN-ACACTAACTTGAATCGGAGGCCAACCTGTTGAACATCCATTCATCATTATTGACCAAGC
ATCCTCCATCCTATACTTCCTGACCACTCTAATCCTTATACCCGTAATTAACCTAATTGAAAATAAAATACTCAAATGAT
AA-GTTCTCGTAGTATAACTATTACCTTGGTCTTGTAAACCAAAAATGAAGGAAA-CAACCTCCCTAGGACCCTCACCTC
AAGGAAGAGGCTCTATACCCCACCACCAACCCCCAAAGCTGGCATTCTTAATAAACTATTCCCTGCACACCCAAAGAACT
TGGTCATTCTTGTATAACATGTCAGTATTAATAAAATCACACATAACCGTATGTATATCGTGCATTTAATGCCTCTCCCC
ATGAATATGTATTAGTGCTATATATGTATAATCTTACATAAGACATATATGTTTAATCGTGCATTAACCTACTTACCCCA
TGCATATAAGCATGTAC--GAAAAATCAATTTTTCTAGACTGAAAAATCACAATCAACCAGAACCTGTCCTACACAGGAA
TATCCAACA-GAATTAACCATTCATGCAGTCAAACGGACAACAAATGTGTTATCAGACATACACCATTTCGATTAAACCA
ACTCTCTTCCACACGACTATCCCCTTCCATTATTCCTCGGGTACTACCATCCTCCGTGAAACCAGCAACCTCATCCAATT
CGGATCCCTCTTCTCGCTCCGGGCCCATAAAACTTGGGGGTAGCTAATCTGAAACTATATCTGACATCTGGTTCTTACTT
CAGGGCCATAACACTTAGAATCGCCCACTCGTTCCTCTTAAATAAGACATCATGATGGTAGCGGGCCATACACCCTCTTT
TCCAGTCACGGGAGAATTAAATGCATTTGGTATTTTTTAATTTTTAAGGGGGGGGAAAGTCTTAACTCAGCAAGGCCAGG
GGGCCTGGATGTAGACAATTCAATTGTAGACATGCCCAAATTGCGTATTGTATTTCCTCATTGCATATTCATGAGCTGCT
ATTTAATTCATACTCGACGGACATAACGTATTTATGCACACCAGTACACCC---AATACNNNNNNNNNNNNNNNNNNNNN
NNNNNNNNNNN---------------------------------------------------------------------
--------------------------------------------------------------------------------
--------------------------------------------------------------------------------
--------------------------------------------------------------------------------
--------------------------NNNCGTAGAATATAATACATAATAGGATTATATACACAAACCCCCCCCTACCCC
GCCGTTACTATAATGTTACTAACGCAACAATATACTCCTGCCAAACCCCCAAAACAAGAGAATTACGCCAGCTCATATAG
ATAACTTACGCA-----CACCCAATTATATTCTTCGCTTATGTGTATTTTATTGAGTTACAGAGCCATGTCCCTATTAAG
GAATGAA-ATCCCTAATTAAATTTGTATTTTTCAAGTAACACTATTAGTTAACTAACTACATATTCTCTAAATTCCTATC
TAAACCCTATTCCCTAGGTTTTTATTTCTTTTTCACTCACTTAATAGCCCTGGCAC-AACCAATACTAACATAATACTTT
AGCCCTATAAATAA-ATAGGTTAATGTAGCTTACTATTAAAGCAAGGCACTGAAAATGCCTTA-CGGGCCCAAGCCCCAT
AAACACAAAGGTTTGGTCCTAGCCTTCTTATTAGTTCCTAGTAAAATTATACATGCAAGTATCTGCCCCCCAGTGAGAAT
GCCCTCTAGGTCCCAATAGACCAAAAGGAGCGATATCAAGAACACTAATATAGTAGCTCATAACGTCTTGCTCAACCACA
CCCCCACGGGATACAGCAGTAATAAAATTTAAGCAATAAACGAAAGTTCGACTAAGTTATACTAG-AAACACAGGGTTGG
TAAATTTCGTGCCAGCCACCGCGGTCATATGATTAACCCAAACTAATAAAA-TCCGGCGTAAAGCGTGTTTAAACTATAG
TGCCAGCCACCGCGGTCATATGATTAACCCAAACTA-ATAAAATCCGGCGTAAAGCGTGTTTAAACTATACTTAAAGTTA
AACCCTGACTAGGCCGTAAAAAGCTACAGTCTAATCTAAAATAACCCACGAAAGTGACTTTAATA-CTTTGAAGACACGA
CAGCTAAGACTCAAACTGGGATTAGATACCCCACTATGCTTAGCCATAAACACAAATAAATATAAACAAATTTATTCGCC
AGAGTACTACAAGCAACAGCTTAAAACTCAAAGGACTTGGCGGTGC-----CCAGTCATGATTACAATTCTTAAGAGCAA
CAAAACAACAATAAGCAACGTAAAATTAAATTATTCTATATGATTGAAATCTTTCACAACTAAAAATGAATTAAACTTAG
TGAAAAATACAAGCAGCCATAGTAATAAACTTAACATTTCTTACCCAATTAAAAATAATTTTATTTAAAGCTTTGGAGCA
GTTTTCCATGTCTTAATAGTGCGCCTTGTTTTTAGACTGTGAGTATTGCAATATACATACATTTAAAAAATGAACTGTTT
GCAATGTGTTCTAGAANNNNNNNNNNNNNNNNNNNNNNNNNNNNNNNNNNNNNNNNNNNNNNNNNNNNNNNNNNNNNNNN
NNNNNNNNNNNNNNNNNNNNNNNNNNNNNNNNNNNNNNNNNNNNNNNNNNNNNNNNNNNNNNNNNNNNNNNNNNNNNNNN
NNNNNNNNNNNNNNNAACTTTAAAGNNNNNNNNNNNNNNNNNNNNNNNNNNNNNNNNNNNNNNNNNNNNNNNNNNNNNNN
NNNNNNNNNNNNNNNNNNNNNNNNNNNNNNNNNNNNNNNNNNNNNNNNNNNNNNNNNNNNNNNNNNNNNNNNNNNNNNNN
NNNNNNNNNNNNNNNNNNNNNNNNNCTGCTCTAGTGGGTCACCTCGATCCTAGGATATACCACAGATCATATTTGGTGTG
ACTTCTGTTGCTGGTAAACAGACCCAGCAGCAGCAGATAGAGTGAAATGGAGTGGAAGCATTTAATAACTTAACCACCCA
ATGTTTACATTCATGTCAACTTCTTGAAAGGCAATAAAATCATGTACCCAATGAAATTCATGCCCCTGTTTGTTACCAGT
GCAAATAACCATATTTGGGATCCCTTATTTGCTATCTGGTGTAAATAAAAGAACTTTATATAGAGGAAAAGAGCTCACTT
GAGGGAATTCCTAATGAAAAGGTTTTTTTCTGGCTATATTTTACATTATACTAGCTCTAATTAATTACTACTGATAGGAG
TAACATCTTTGTTCACAAGCAGGTTGCATGCTTTAAACATGAGTCCTGTGTACAGTGTACACAGTATGTCTCTGTTCCTC
TTTTTGATTNNNNNNNNNNNNNNNNNNNNNNNNNNNNNNNNNNNNNNNNNNNNNNNNNNNNNNNNNNNNNNNNNNNNNNN
NNNNNNNNNNNNNNNNNNNNNNNNNNNNNNNNNNNNNNNNNNNNNNNNNNNNNNNNNNNNNNNNNNNNNNNNNNNNNNNN
NNNNNNNNNNNNNNNNNNNNNNNNNNCCTCAGATCAAAGGAAACTCCCACTGTCATTTTGCAGGTCTCTGTGTGGAAAGC
AATCCAGTTTCATCTGATGTAAATGAGAGGTATATCAGCAAGGTGGGATGAAGCCATTTTCTGGTGAGCATTGAATTCCA
CCTTAAAGAGTGTAGTTTTCTTTTTCTTTTTTAATTTTAAAGATGTGGGGTACAATTCAGGGTTAGGCATACAAATGGTC
ATTATGTAGGTCAAGTTTGAGCCTCACTTTAGTGTAATTTTCATTAACTGTTGAGTTGGTCTCTATTTGATTGACTCAAT
AGCAAGATTAGTTTAGAATAACTTACAGTTAACGTTCTAAGACAAAATGAACTTTACAAGCACTGCTTCTTTCTTGAGAA
TCTTTCCTCTTCAAGAGCTGAAAGTATATTTACTCTTTCTTCCCAGGAATTGCTACAGCTCAAACTATAACTCTAGTATG
GCTCTTAACATTCTCTACATTATATTTTTAAAATTTTGTACATTTTTTCTCTTATCGACTTCTAACATTTTGTGAAAACA
GATTTCAAGCAGTNNNNNNNNNNNNNNNNNNNNNNNNNNNNNNNNNNNNNNNNNNNNNNNNNNNNNNNNNNNNNNNNNNN
NNNNNNNNNNNNNNNTCTAGGGTTGTCCAGTAGCTTAAGAAGACAGGGCCATTTCCTTATACCCATTCCTGCATGGAGCC
AGGATCANNNNNNNNNNNNNNNNNNNNNNNNNNNNNNNNNNNNNNNNNNNNNNNNNNNNNNNNNNNNNNNNNNNNNNNNN
NNNNNNNNNNNNNNNNNNNNNNNNNNNNNNNNNNNNNNNNNNNNNNNNNNNNNNNNNNNNNNNNNNNNNNNNNNNNNNNN
NNNNNNNNNNNNNNNNNNNNNNNNNNNNNNNNNNNNNNNNNNNNNNNNNNNNNNNNNNNNNNNNNNNNNNNNNNNNNNNN
NNNNNNNNNNNNNNNNNNNNNNNNNNNNNNNNNNNNNNNNNNNNNNNNNNNNNNNNNNNNNNNNNNNNNNNNNNNNAAGG
ATTATTTAGTTTATAAATGGTTACACTTACATCTGATGCTACTTCGTCAATCAAGTAGAAAATAACTCCAGCTTCACTTA
AACATATTGTCTCCAAATGAGCTTGT
>DPZ-sequencing 
-------------------CCGGCTTAGAGCCACTTTTTCAAGTATCTGACACAAGTTTCCATACTACTCCAACTTCACT
TCTTTCTGAGTCACTTGAGATACAGCACTTTTTGAATATGTATATGACTTCTATGTTAGCATTAGGATTTTCAAATAATT
TGACCTCTAGGGATGTATTTGTGTCTTCACAACATAATTGTAATGGCGTTCAAGCAATTCGATTGTGAAATTATGCCACA
GATAAAAACATACAAATCTTTATTAAATATCATCTTCTCTTTCCAAAACCAGCTCCACCTGGTAATTTGTGGTAGCATTT
AGAGTCAGCGTTGAATGACATTGTTTTTCAAAATGAAATAGATAAGGGAAAGTGCATGATAGAATTTGAAAATGTTCTTA
AATTTGCCTTTTTGCAAATATAATTTGGGGAATAGTCTTTCTTTATATTTGAACATATGTGATAATATCCCCAAATTGTA
AGTTCTTTGAAAAAAATAAGTCAGGTGGTGTGATGTAGTGTTAGGGATGGGAGGCTATAGTTTCTGCTATGGAGGCCAAA
AAAGACCTCTTTTAGGACATGGCATTTGACCTGAAGGAAAAAGAGATATCCATGCCAAAATTCAAAGCAAAAGTTGCTCC
ACAAAAGCCCTGAGACGCAATGAACTTGGCAGTTTGAGGAACAAAAGAGAAGACCTTTGTACTAGGAGTGAATGGGGAAT
ATTCAGAGAGTTACCGAGTCCAGAGCATATCATAGGCTGGGGTTACAGTCTAGATTTTATTCTAATTGCAATGKAAACTA
TCAAATTAGGGAAGTGATATGATCAGATGTGTATATGTGTTTAAAGTTTATTCTACATTCTAAGGAATGAAACGGATAGG
GAAGTGGGTGACGGAAAGTTGGGGAAGTGATAGGAGGAGCCCAGATAGAAGGCTTTTGGAATGGTTMAGTTGGTTTAGGC
TTATAGCAGTGGAGAAATAGAGAACTGATTAGAGCTGGATCTATTTGGGAGATGGTGCCGACAGGACTTTCTTGTGGATT
GAGTTGTAGAGTATGAAGGACACAGAGGAATCCAAGATAACCTTTGGACTTGGACCTAAGTATGGAAGTGAGTGGTAATA
CCAGTTACTAAGGGAAATGCGGGAAGATTAGATATGTCAAAATCAGGAGTTCTATTTGGACACATTGTGTTTGAGATGTT
TATTGAAACCCAAGAGATGTTGAGTAGGACGTTGGGTATTTGAATCTAAGGTTCAGGGGAGATATATATTTGTGAGTTGT
TAGCATAATGAGGTTTATGGGGTTATATGAGATCACTCATTAAGAGTTCAGGAAGAGAAAGACTGAGGGGTGATCAATAA
GAATGAAGGGTAATAAAGTGTATTGTCCATGAAGTCAAGTGAAAAAAAAGTATTTCAAGAAGGAGGGAATGAGTAGCTGT
TTGGAATATTGCTGAAAGGCAGGGTAAAATGAATTGGTAACTGACATTGGATTTGGTAAGGGGTAGTGACCTTTATAAGT
GCAGTTTCTGTGGGCTGATGAGAAGGAAGATCTGACCAAAGTAAGTTAGCTAGGGCATGGGATGCAATGTGGAGAGTGAG
TAATGCCAGCCCTTCTGAGGAATGCTGCTCTGAAAGAAGCAGGTRAGGGGCAGTATTTGGGACTGGGCATATAGGGTGTC
CAGGATTTATTTTTATGTTTCTATTAGGTTCTAATAGTATTGTGTATC-----TAAAGCGGGTGGTACATGTACACGTAC
ACATACACGTACACGTACACGTACGCGCATAGAATATAATACATAATAGGATTATATACGCAAACCCCCCTACCCCC-GT
TACTATAATATTACTAACGCAACAATATACTCCTGCCAAACCCCCAAAACAAGAGAATCACGCCAGCTCATATAGATAAC
TTAC------GCTCACCCAATTATATTCTTCGCTTATGTGTATTTTATTGATTTACAGAGCCATGTCCCTATTAAGGAAT
GAA-ATCCCTAATTAAATTTATATTTTTCAAGTAACACTATTAGTTAACTAACTACATATTCTCTAAATTCCTATCTAAA
TCCTAATTTCCTAAATTTTACCCCTTTTTATTCACTTAATAATCCTAACACAACCAATACTAACATAATACTTTAGCCCT
GTAAATAATATAG-GTTAATGTAGCTTACTATTAAAGCAAGGCACTGAAAATGCCTAGAYGGGCCCAAACCCCATAAACA
CAAAGGTTTGGTCCTAGTCTTCTTATTAGTTCCTAGTAAAATTATACATGCAAGTATCTGCCCCCCAGTGAGAATGCCCT
CTAGGTCCCAATAGACCAAAAGGAGCCGACATCAAGAACACTAATATAGTAGCTCATAACGTCTTGCTCAACCACACCCC
CACGGGATACAGCAGTAATAGAATTTAAGCAATAAACGAAAGTTCGACTAAGTTATACTAGA-AACACAGGGTTGGTAAA
TTTCGTGCCAGCCACCGCGGTCATACRATTAACCCAAACTAATAAA-ATCCGGCGTAAAGCGTGTTTAAACTATACTTAA
ACTAAAGTTAAACCCTGACTAGGCCGTAAAAAGCTACAATCTAATCTAAAATAACCCACGAAAGTGACTTTAATA-CTTT
GAAGACACGACAGCTAAGACTCAAACTGGGATTAGATACCCCACTAT-CTTAGCCATAAACACAAATAAATATAAACAAA
TTTATTCACCAGAGTACTACAAGCAACAGCTTAAAACTCAAAGGACTTGGCGGTGCTTCACATCCCTCTAGAGGAGCCTG
TTCTATAACCGATAAACCCCGATTTACCTTACCACCTCTTGCTAATTCAGTCTATATACCGCCATCTTCAGCAAACCCTA
A-AAAGGCCTTAAAGTAAGCACAAGTATAAGCATAAAAACGTTAGGTCAAGGTGTAACCTATGAGGTGGAAAGCAATGGG
CTACATTCTCTACTTTAGAGTATTACGAATATTCTTATGAAAATAAGAATTAAAGGAGGATTTAGTAGTAAACCAAGAAT
AGAGAGCTTGATTGAAACAAAGGTCATGAAGCACGCACACACCGCCCGTCACCCTCCTCAAATGCAACTCC-ACATCA-A
CTACATAAAACAAATCACAGTGCATGAGATGAGATAAGTCATAACAAGGTAAGCATACTGGAAAGTGTGCTTGGAATAAA
CAAAGTGTAGCTTAAATC-AAAAGCACCCGGCTTACACCCAGAAGATTTCACAAATGATCACTTTGAACTTAATCCTAGC
CCAATCTAAACTAACTAAATTATACAAAATCTTGTAAACTAAAACATTTACCTTAA-CCT-AAAAGTATAGGAGATAGAA
ATTTATATAGGCGCTATAGACAAAGTACCGTAAGGGAAAGATGAAAGACACCTT-----AAAGTACAAAAAAGCAAAGAC
ACTCACTTTTACCTTTTGCATAATGAATTAGCTAGAACAATTTCACAAAGAGGATTATAGCCAAAAATCCCGAACCCAGA
CGAGCTACTTGTGAACGGCCATAAAGGCATACTCATCTATGTCGCAAAATAGTGAGAAGATTTCCAAGTAGTGGTAAAAA
GCCTACTGAGCCTGGTGATAGCTGGTTGTCCAAAATAGGATATCAGTTCAACTTTAAATTTACCTACAGAACAAATAATC
CCCATGTAAATTTAAATGTTATTCTAAAGAGGGACAGCTCTTTAGAAATAGGAAACAACCTTACTTAGAGAGTAATTAAA
CTCTTTTTTCCATAGTCGGCCTAAAAGCAGCCACCCATTAAGAAAGCGTCCAAGCTCAACTTGCCAGAATTGCCTTAATC
TCAATAACCAAATACAACTCCTATAATTATACTGGACCAATCTATAAAATAATAGAAGCAATAATGCTAGTATAAGTAAC
AAGAAATTATTCTCCTCGCCCAAGCTTATATCAGACCGGATAATCCACTGATAGTTAACAACCCAATATAAATAATCATA
AATATACAACTTATTATACCCATTGTTAACCCAACACAGGCATGTGATCCATTTAAAGGAAAGATTAAAAGAAGTAGAAG
GAACTCGGCAAAACTTTAAACCCCGCCTGTTTACCAAAAACATCACCTCTAGCATAACTAATATTAGAGGCACTGCCTGC
CCAGTGATACATTTATTAAACGGCCGCGGTATCCTGACCGTGCAAAGGTAGAATAATCACTTGTTCTCTAAATAAGTACT
AGTATGAATGGCCACACGAGGGTTTTACTGTCTCCTACTTTTAATCAGTGAAATTGACATCTCCGTGAAGAGGCGGAGAT
ATCTTAATAAGACGAGAAGACCCTATGGAGCTTCAGTTTAACTACTCAGCCAGTACTAAAACAACCTACTAGGACTAACA
CCAAACTGAGCATTGAGCCATAAATTTCGGTTGGGGTGACCTCGGAGCACAAAAAACCCTCCGAATGATAATTCCCAAGA
CCTTACCAGTCTAAGCAAAAATCATTTATTGACCCAAACTTATTTTGAACAACGGAATAAGTTACCCTAGG---------
--------------------------------------------------------------------------------
--------------------------------------------------------------------------------
--------------------------------------------------------------------------------
--------------------------------------------------------------------------------
--------------------------------------------------------------------------------
--------------------------------------------------------------------------------
--------------------------------------------------------------------------------
--------------------------------------------------------------------------------
--------------------------------------------------------------------------------
--------------------------------------------------------------------------------
--------------------------------------------------------------------------------
--------------------------------------------------------------------------------
--------------------------------------------------------------------------------
--------------------------------------------------------------------------------
--------------------------------------------------------------------------------
--------------------------------------------------------------------------------
--------------------------------------------------------------------------------
--------------------------------------------------------------------------------
--------------------------------------------------------------------------------
--------------------------------------------------------------------------------
--------------------------------------------------------------------------------
--------------------------------------------------------------------------------
--------------------------------------------------------------------------------
--------------------------------------------------------------------------------
--------------------------------------------------------------------------------
--------------------------------------------------------------------------------
--------------------------------------------------------------------------------
--------------------------------------------------------------------------------
--------------------------------------------------------------------------------
--------------------------------------------------------------------------------
--------------------------------------------------------------------------------
--------------------------------------------------------------------------------
--------------------------------------------------------------------------------
--------------------------------------------------------------------------------
--------------------------------------------------------------------------------
--------------------------------------------------------------------------------
--------------------------------------------------------------------------------
--------------------------------------------------------------------------------
--------------------------------------------------------------------------------
--------------------------------------------------------------------------------
--------------------------------------------------------------------------------
--------------------------------------------------------------------------------
--------------------------------------------------------------------------------
--------------------------------------------------------------------------------
--------------------------------------------------------------------------------
--------------------------------------------------------------------------------
--------------------------------------------------------------------------------
--------------------------------------------------------------------------------
--------------------------------------------------------------------------------
--------------------------------------------------------------------------------
--------------------------------------------------------------------------------
--------------------------------------------------------------------------------
--------------------------------------------------------------------------------
--------------------------------------------------------------------------------
--------------------------------------------------------------------------------
--------------------------------------------------------------------------------
--------------------------------------------------------------------------------
--------------------------------------------------------------------------------
--------------------------------------------------------------------------------
--------------------------------------------------------------------------------
--------------------------------------------------------------------------------
--------------------------------------------------------------------------------
--------------------------------------------------------------------------------
--------------------------------------------------------------------------------
--------------------------------------------------------------------------------
--------------------------------------------------------------------------------
--------------------------------------------------------------------------------
--------------------------------------------------------------------------------
--------------------------------------------------------------------------------
--------------------------------------------------------------------------------
--------------------------------------------------------------------------------
--------------------------------------------------------------------------------
--------------------------------------------------------------------------------
--------------------------------------------------------------------------------
-----------TTTCTTTGCCTCTTTTATAACCCCTACAATAATAGGCCTACCAGTAGTAGTACTAATTATTATATTTCC
AATTATCTTATTTCCCACCTTAACCCGCCTAGTCAACAACCGATTTATTTCTTTACAACAATGGCTAATCCAACTAGTAC
TTAAACAAATAATGTCTATGCACAATAATAAAGGCCGAACTTGATCTCTAATACTAATTTCCCTAATTTTATTTATCGGA
TCCACAAATTTACTAGGCCTATTGCCCCCCTCCTTTATACCAACTACTCAATTATCAATAAATTTAGGTATAGCAATTCC
TTTATGAGCAGGGGCAGTAATTACCGGCTTCCCCCACAAAACCAAGGCATCCTTAGCCCACTTTCTCCCACAAGGAACCC
CTATTCCCCTGATTCCTATACTAGTCATTATTGAAACAATTAGTCTTTTTATTCAACCAATAGCCCTAGCCGTACGACTA
ACCGCCAACATCACAGCGGGCCACTTACTCATACACTTAATTGGAGGGGCTACCCTAGTCCTATCATCAATTAATACTAT
TGCAGCATCAACAACATTCATTATTCTTATATTACTGACAATCCTAGAACTAGCCGTAGCTCTTATTCAAGCCTACGTAT
TTACACTCTTAGTGAGCCTTTACTTACATGATAACACATAATGACCCACCAAACACATGCTTATCACATAGTAAACCCTA
GCCCTTGACCACTAACTGGAGCCCTCTCAGCTCTTCTTATAACATCAGGCCTTATCATATGATTTCACTTTAACTCCCTT
TTGCTCTTAACCTTAGGCCTTATTACAAATACACTGACTATATATCAATGATGGCGTGATATTATTCGAGAAGAAACCTT
TCAAGGCCACCATACATCAATCGTACAAAAAGGTCTCCGATATGGTATAATCCTCTTTATCATCTCAGAAGTATTTTTCT
TCGCAGGCTTCTTCTGAGCCTTTTACCACTCCAGTCTAGCCCCAACCCCAGAACTAGGAGGCTGCTGACCCCCAACAGGC
ATCTACCCCCTAAACCCCC-------------------------------------------------------------
--------------------------------------------------------------------------------
--------------------------------------------------------------------------------
--------------------------------------------------------------------------------
--------------------------------------------------------------------------------
--------------------------------------------------------------------------------
--------------------------------------------------------------------------------
--------------------------------------------------------------------------------
--------------------------------------------------------------------------------
--------------------------------------------------------------------------------
--------------------------------------------------------------------------------
--------------------------------------------------------------------------------
--------------------------------------------------------------------------------
--------------------------------------------------------------------------------
--------------------------------------------------------------------------------
--------------------------------------------------------------------------------
--------------------------------------------------------------------------------
--------------------------------------------------------------------------------
--------------------------------------------------------------------------------
--------------------------------------------------------------------------------
--------------------------------------------------------------------------------
--------------------------------------------------------------------------------
--------------------------------------------------------------------------------
--------------------------------------------------------------------------------
--------------------------------------------------------------------------------
--------------------------------------------------------------------------------
--------------------------------------------------------------------------------
--------------------------------------------------------------------------------
--------------------------------------------------------------------------------
--------------------------------------------------------------------------------
--------------------------------------------------------------------------------
--------------------------------------------------------------------------------
--------------------------------------------------------------------------------
--------------------------------------------------------------------------------
--------------------------------------------------------------------------------
--------------------------------------------------------------------------------
--------------------------------------------------------------------------------
--------------------------------------------------------------------------------
--------------------------------------------------------------------------------
--------------------------------------------------------------------------------
--------------------------------------------------------------------------------
--------------------------------------------------------------------------------
--------------------------------------------------------------------------------
--------------------------------------------------------------------------------
--------------------------------------------------------------------------------
--------------------------------------------------------------------------------
--------------------------------------------------------------------------------
--------------------------------------------------------------------------------
--------------------------------------------------------------------------------
--------------------------------------------------------------------------------
--------------------------------------------------------------------------------
--------------------------------------------------------------------------------
--------------------------------------------------------------------------------
--------------------------------------------------------------------------------
--------------------------------------------------------------------------------
--------------------------------------------------------------------------------
--------------------------------------------------------------------------------
--------------------------------------------------------------------------------
--------------------------------------------------------------------------------
--------------------------------------------------------------------------------
--------------------------------------------------------------------------------
--------------------------------------------------------------------------------
--------------------------------------------------------------------------------
--------------------------------------------------------------------------------
--------------------------------------------------------------------------------
--------------------------------------------------------------------------------
--------------------------------------------------------------------------------
--------------------------------------------------------------------------------
--------------------------------------------------------------------------------
--------------------------------------------------------------------------------
--------------------------------------------------------------------------------
--------------------------------------------------------------------------------
--------------------------------------------------------------------------------
--------------------------------------------------------------------------------
--------------------------------------------------------------------------------
--------------------------------------------------------------------------------
--------------------------------------------------------------------------------
-------------------------------------------------------------------TTATTGACCAAGC
ATCCTCCATCCTATACTTCCTGACCACTCTAATCCTTATACCCGTAATTAACCTAATTGAAAATAAAATACTCAAATGAT
AA-GTTCTCGTAGTATAACTATTACCTTGGTCTTGTAAACCAAAAATGAAGGAAA-CAACCTCCCTAGGACCCTCACCTC
AAGGAAGAGGCTCTATACCCCACCACCAACCCCCAAAGCTGGCATTCTTAATAAACTATTCCCTGCACACCCAAAGAACT
TGGTCATTCTTGTATAACATGTCAGTATTAATAAAATCACACATAACCGTATGTATATCGTGCATTTAATGCCTCTCCCC
ATGAATATGTATTAGTGCTATATATGTATAATCTTACATAAGACATATATGTTTAATCGTGCATTAACCTACTTACCCCA
TGCATATAAGCATGTAC--GAAAAATCAATTTTTCTAGACTGAAAAATCACAATCAACCAGAACCTGTCCTACACAGGAA
TATCCAACA-GAATTAACCATTCATGCAGTCAAACGGACAACAAATGTGTTATCAGACATACACCATTTCGATTAAACCA
ACTCTCTTCCACACGACTATCCCCTTCCATTATTCCTCGGGTACTACCATCCTCCGTGAAACCAGCAACCTCATCCAATT
CGGATCCCTCTTCTCGCTCCGGGCCCATAAAACTTGGGGGTAGCTAATCTGAAACTATATCTGACATCTGGTTCTTACTT
CAGGGCCATAACACTTAGAATCGCCCACTCGTTCCTCTTAAATAAGACATCATGATGGTAGCGGGCCATACACCCTCTTT
TCCAGTCACGGGAGAATTAAATGCATTTGGTATTTTTTAATTTTTAAGGGGGGGGAAAGTCTTAACTCAGCAAGGCCAGG
GGGCCTGGATGTAGACAATTCAATTGTAGACATGCCCAAATTGCGTATTGTATTTCCTCATTGCATATTCATGAGCTGCT
A-------------------------------------------------------------------------------
--------------------------------------------------------------------------------
--------------------------------------------------------------------------------
--------------------------------------------------------------------------------
--------------------------------------------------------------------------------
--------------------------------------------------------------------------------
--------------------------------------------------------------------------------
--------------------------------------------------------------------------------
--------------------------------------------------------------------------------
--------------------------------------------------------------------------------
--------------------------------------------------------------------------------
--------------------------------------------------------------------------------
--------------------------------------------------------------------------------
--------------------------------------------------------------------------------
--------------------------------------------------------------------------------
----------------------------------------AAATCCGGCGTAAAGCGTGTTTAAACTATACTTAAAGTTA
AACCCTGACTAGGCCGTAAAAAGCTACAGTCTAATCTAAAATAACCCACGAAAGTGACTTTAATA-CTTTGAAGACACGA
CAGCTAAGACTCAAACTGGGATTAGATACCCCACTATGCTTAGCCATAAACACAAATAAATATAAACAAATTTATTCGCC
AGAGTACTACAAGCAACAGCTTAAAACTCAAAGGACTTGGCGGTGC-----CCAGTCATGATTACAATTCTTAAGAGCAA
CAAAACAACAATAAGCAACGTAAAATTAAATTATTCTATATGATTGAAATCTTTCACAACTAAAAATGAATTAAACTTAG
TGAAAAATACAAGCAGCCATAGTAATAAACTTAACATTTCTTACCCAATTAAAAATAATTTTATTTAAAGCTTTGGAGCA
GTTTTCCATGTCTTAATAGTGCGCCTTGTTTTTAGACTGTGAGTATTGCAATATACATACATTTAAAAAATGAACTGTTT
GCAATGTGTTCTAGAACAGCATTTCTCAGGTTTCAATGTGCTTGTGAATCCCCTGGGAATCTTATTAAAAAGTACATTCT
GATTCTGCTCTGGGGTGGGGTCTGAGAGGCTGCATTTCTAACAAGCCCCAGTGATATGGATGCTTTTGGTCAACAGATGA
CATTTTAAGAAGCAAAACTTTAAAGCAGCATTTCTCAAACTTGGAAGCACATTGGAATCACCTGGGAAGTCTTTAAAAAA
ACCCAAAATGTCTGAGCTCTACACTAATTGTCTGAGGTGGAGTCTGAGAATTTGGATTTTAAAAAACTCCCAGGAGTCTC
TAATGTGTAGCCAGGATGGAAAACCCTGCTCTAGTGGGTCACCTCGATCCTAGGATATACCACAGATCATATTTGGTGTG
ACTTCTGTTGCTGGTAAACAGACCCAGCAGCAGCAGATAGAGTGAAATGGAGTGGAAGCATTTAATAACTTAACCACCCA
ATGTTTACATTCATGTCAACTTCTTGAAAGGCAATAAAATCATGTACCCAATGAAATTCATGCCCCTGTTTGTTACCAGT
GCAAATAACCATATTTGGGATCCCTTATTTGCTATCTGGTGTAAATAAAAGAACTTTATATAGAGGAAAAGAGCTCACTT
GAGGGAATTCCTAATGAAAAGGTTTTTTTCTGGCTATATTTTACATTATACTAGCTCTAATTAATTACTACTGATAGGAG
TAACATCTTTGTTCACAAGCAGGTTGCATGCTTTAAACATGAGTCCTGTGTACAGTGTACACAGTATGTCTCTGTTCCTC
TTTCTGATTAGGGTTTTTCAACCTGAGCACTATTGACATTCTAGGATGTTTAGCAGCTTCCCTGGCCTCTACCCACTAAA
GGACAGCAGAACACACAGCCCCAAATCCCAAGTTGTGAGAACTAAAAATGCCATTGTCAAATGTCCCTCGAGATAGGGAA
AAATAACTCTTGGTTTAGCACCACTGCCTCAGATCAAAGGAAACTCCCACTGTCATTTTGCAGGTCTCTGTGTGGAAAGC
AATCCAGTTTCATCTGATGTAAATGAGAGGTATATCAGCAAGGTGGGATGAAGCCATTTTCTGGTGAGCATTGAATTCCA
CCTTAAAGAGTGTAGTTTTCTTTTTCTTTTTTAATTTTAAAGATGTGGGGTACAATTCAGGGTTAGGCATACAAATGGTC
ATTATGTAGGTCAAGTTTGAGCCTCACTTTAGTGTAATTTTCATTAACTGTTGAGTTGGTCTCTATTTGATTGACTCAAT
AGCAAGATTAGTTTAGAATAACTTACAGTTAACGTTCTAAGACAAAATGAACTTTACAAGCACTGCTTCTTTCTTGAGAA
TCTTTCCTCTTCAAGAGCTGAAAGTATATTTACTCTTTCTTCCCAGGAATTGCTACAGCTCAAACTATAACTCTAGTATG
GCTCTTAACATTCTCTACATTATATTTTTAAAATTTTGTACATTTTTTCTCTTATCGACTTCTAACATTTTGTGAAAACA
GATTTCAAGCAGTTTTCATATCTTCTTTTCCCCATATCTAATACAAAGCTCTGTACAAGGCAAGCATTTAAAAAGTATTT
GTTGAATAAATAAATTCTAGGGTTGTCCAGTAGCTTAAGAAGACAGGGCCATTTCCTTATACCCATTCCTGCATGGAGCC
AGGATCATTTATTTTGTTTATTTTTTATTTGTTTTTTGAGTCAGAGTCTCACTCTGTCGCCCAGGCTGGAGTGCAGTGGC
ACACTCACAGACACTCCAGTGTCAACCTACTGGGCTCAGGCGATCCTTCTGCCTCAGTCTTCCAAGTAACTGGAAAGACA
GCCACACGCTACTACGCCCGGCTAATTTTTTGATATATTGTGGAGATGAGGTCTCACCATGCTGCCCAGGCTGATCTAGA
ACCCCTTGGCTTAGGCAATCCTCTTGCCTTGGCCTCCCAAAATGCTGGGATTATAGGCTTGAGCCACTGTGCCCAGAAGG
ATTATTTAGTTTATAAATGGTTACACTTACATCTGATGCTACTTCGTCAATCAAGTAGAAAATAACTCCAGCTTCACTTA
AA------------------------
>KE944036.1(455421-477400)_
ACAGCCTGAGCCACCAAGCCCGGCTTAGAGCCACTTTTTCAAGTATCTGACACAAGTTTCCATACTACTCCAACTTCACT
TCTTTCTGAGTCACTTGAGATACAGCACTTTTTGAATATGTATATGACTTCTATGTTAGCATTAGGATTTTCAAATAATT
TGACCTCTAGGGATGTATTTGTGTCTTCACAACATAATTGTAATGGCGTTCAAGCAATTCGATTGTGAAATTATGCCACA
GATAAAAACATACAAATCTTTATTAAATATCATCTTCTCTTTCCAAAACCAGCTCCACCTGGTAATTTGTGGTAGCATTT
AGAGTCAGCGTTGAATGACATTGTTTTTCAAAATGAAATAGATAAGGGAAAGTGCATGATAGAATTTGAAAATGTTCTTA
AATTTGCCTTTTTGCAAATATAATTTGGGGAATAGTCTTTCTTTATATTTGAACATATGTGATAATATCCCCAAATTGTA
AGTTCTTTGAAAAAAATAAGTCAGGTGGTGTGATGTAGTGTTAGGGATGGGAGGCTATAGTTTCTGCTATGGAGGCCAAA
AAAGACCTCTTTTAGGACATGGCATTTGACCTGAAGGAAAAAGAGATATCCATGCCAAAATTCAAAGCAAAAGTTGCTCC
ACAAAAGCCCTGAGACGCAATGAACTTGGCAGTTTGAGGAACAAAAGAGAAGACCTTTGTACTAGGAGTGAATGGGGAAT
ATTCAGAGAGTTACCGAGTCCAGAGCATATCATAGGCTGGGGTTACAGTCTAGATTTTATTCTAATTGCAATGGAAACTA
TCAAATTAGGGAAGTGATATGATCAGATGTGTATATGTGTTTAAAGTTTATTCTACATTCTAAGGAATGAAACGGATAGG
GAAGTGGGTGACGGAAAGTTGGGGAAGTGATAGGAGGAGCCCAGATAGAAGGCTTTTGGAATGGTTAAGTTGGTTTAGGC
TTATAGCAGTGGAGAAATAGAGAACTGATTAGAGCTGGATCTATTTGGGAGATGGTGCCGACAGGACTTTCTTGTGGATT
GAGTTGTAGAGTATGAAGGACACAGAGGAATCCAAGATAACCTTTGGACTTGGACCTAAGTATGGAAGTGAGTGGTAATA
CCAGTTACTAAGGGAAATGCGGGAAGATTAGATATGTCAAAATCAGGAGTTCTATTTGGACACATTGTGTTTGAGATGTT
TATTGAAACCCAAGAGATGTTGAGTAGGACGTTGGGTATTTGAATCTAAGGTTCAGGGGAGATATATATTTGTGAGTTGT
TAGCATAATGAGGTTTATGGGGTTATATGAGATCACTCATTAAGAGTTCAGGAAGAGAAAGACTGAGGGGTGATCAATAA
GAATGAAGGGTAATAAAGTGTATTGTCCATGAAGTCAAGTGAAAAAAAAGTATTTCAAGAAGGAGGGAATGAGTAGCTGT
TTGGAATATTGCTGAAAGGCAGGGTAAAATGAATTGGTAACTGACATTGGATTTGGTAAGGGGTAGTGACCTTTATAAGT
GCAGTTTCTGTGGGCTGATGAGAAGGAAGATCTGACCAAAGTAAGTTAGCTAGGGCATGGGATGCAATGTGGAGAGTGAG
TAATGCCAGCCCTTCTGAGGAATGCTGCTCTGAAAGAAGCAGGTAAGGGGCAGTATTTGGGACTGGGCATATAGGGTGTC
CAGGATTTATTTTTATGTTTCTATTAGGTTCTAATAGTATTGTGTATC-----TAAAGCGGGTGGTACATGTACACGTAC
ACATACACGTACACGTACACGTACGCGCATAGAATATAATACATAATAGGATTATATACGCAAACCCCCCTACCCCC-GT
TACTATAATATTACTAACGCAACAATATACTCCTGCCAAACCCCCAAAACAAGAGAATCACGCCAGCTCATATAGATAAC
TTAC------GCTCACCCAATTATATTCTTCGCTTATGTGTATTTTATTGATTTACAGAGCCATGTCCCTATTAAGGAAT
GAA-ATCCCTAATTAAATTTATATTTTTCAAGTAACACTATTAGTTAACTAACTACATATTCTCTAAATTCCTATCTAAA
TCCTAATTTCCTAAATTTTACCCCTTTTTATTCACTTAATAATCCTAACACAACCAATACTAACATAATACTTTAGCCCT
GTAAATAATATAG-GTTAATGTAGCTTACTATTAAAGCAAGGCACTGAAAATGCCTAGACGGGCCCAAACCCCATAAACA
CAAAGGTTTGGTCCTAGTCTTCTTATTAGTTCCTAGTAAAATTATACATGCAAGTATCTGCCCCCCAGTGAGAATGCCCT
CTAGGTCCCAACAGACCAAAAGGAGCCGACATTAAGAACACTAATATAGTAGCTCATAACGTCTTGCTCAACCACACCCC
CACGGGATACAGCAGTAATAGAATTTAAGCAATAAACGAAAGTTCGACTAAGTTATACTAGA-AACACAGGGTTGGTAAA
TTTCGTGCCAGCCACCGCGGTCATACGATTAACCCAAACTAATAAA-ATCCGGCGTAAAGCGTGTTTAAACTATACTTAA
ACTAAAGTTAAACCCTGACTAGGCCGTAAAAAGCTACAATCTAATCTAAAATAACCCACGAAAGTGACTTTAATA-CTTT
GAAGACACGACAGCTAAGACTCAAACTGGGATTAGATACCCCACTAT-CTTAGCCATAAACACAAATAAATATAAACAAA
TTTATTCACCAGAGTACTACAAGCAACAGCTTAAAACTCAAAGGACTTGGCGGTGCTTCACATCCCTCTAGAGGAGCCTG
TTCTATAACCGATAAACCCCGATTTACCTTACCACCTCTTGCTAATTCAGTCTATATACCGCCATCTTCAGCAAACCCTA
A-AAAGGCCTTAAAGTAAGCACAAGTATAAGCATAAAAACGTTAGGTCAAGGTGTAACCTATGAGGTGGAAAGCAATGGG
CTACATTCTCTACTTTAGAGTATTACGAATATTCTTATGAAAATAAGAATTAAAGGAGGATTTAGTAGTAAACCAAGAAT
AGAGAGCTTGATTGAAACAAAGGTCATGAAGCACGCACACACCGCCCGTCACCCTCCTCAAATGCAACTCC-ACATCA-A
CTACATAAAACAAATCACAGTGCATGAGATGAGATAAGTCATAACAAGGTAAGCATACTGGAAAGTGTGCTTGGAATAAA
CAAAGTGTAGCTTAAATC-AAAAGCACCCGGCTTACACCCAGAAGATTTCACAAATGATCACTTTGAACTTAATCCTAGC
CCAATCTAAACTAACTAAATTATACAAAATCTTGTAAACTAAAACATTTACCTTAA-CCT-AAAAGTATAGGAGATAGAA
ATTTATATAGGCGCTATAGACAAAGTACCGCAAGGGAAAGATGAAAGATACCTT-----AAAGTACAAAAAAGCAAAGAC
ACTCACTTTTACCTTTTGCATAATGAATTAGCTAGAACAATTTCACAAAGAGGATTATAGCCAAAAATCCCGAACCCAGA
CGAGCTACTTGTGAACGGCCATAAAGGCATACTCATCTATGTCGCAAAATAGTGAGAAGATTTCCAAGTAGTGGTAAAAA
GCCTACTGAGCCTGGTGATAGCTGGTTGTCCAAAATAGGATATCAGTTCAACTTTAAATTTACCTACAGAACAAATAATC
CCCATGTAAATTTAAATGTTATTCTAAAGAGGGACAGCTCTTTAGAAATAGGAAACAACCTTACTTAGAGAGTAATTAAA
CTCTTTTTTCCATAGTCGGCCTAAAAGCAGCCACCCATTAAGAAAGCGTCCAAGCTCAACTTGCCAGAATTGCCTTAATC
TCAATAACCAAATACAACTCCTATAATTATACTGGACCAATCTATAAAATAATAGAAGCAATAATGCTAGTATAAGTAAC
AAGAAATTATTCTCCTCGCCCAAGCTTATATCAGACCGGATAATCCACTGATAGTTAACAACCCAATATAAATAATCATA
AATATACAACTTATTATACCCATTGTTAACCCAACACAGGCATGTGATCCATTTAAAGGAAAGATTAAAAGAAGTAGAAG
GAACTCGGCAAAACTTTAAACCCCGCCTGTTTACCAAAAACATCACCTCTAGCATAACTAATATTAGAGGCACTGCCTGC
CCAGTGATACATTTATTAAACGGCCGCGGTATCCTGACCGTGCAAAGGTAGAATAATCACTTGTTCTCTAAATAAGTACT
AGTATGAATGGCCACACGAGGGTTTTACTGTCTCCTACTTTTAATCAGTGAAATTGACATCTCCGTGAAGAGGCGGAGAT
ATCTTAATAAGACGAGAAGACCCTATGGAGCTTCAGTTTAACTACTCAGCCAGTACTAAAACAACCTACTAGGACTAACA
CCAAACTGAGCATTGAGCCATAAATTTCGGTTGGGGTGACCTCGGAGCACAAAAAACCCTCCGAATGATAATTCCCAAGA
CCTTACCAGTCTAAGCAAAAATCATTTATTGACCCAAACTTATTTTGAACAACGGAATAAGTTACCCTAGGGATAACAGC
GCAATCCTATTACAGAGTCCATATCGACAATAGGGTTTACGACCTCGATGTTGGATCAGGATATCCCGATGGTGCAACCG
CTATTAACGGTTCGTTTGTTCAACGATTAAAATCCTACGTGATCTGAGTTCAGACCGGAGCGATCCAGGTCGTTTTCTAT
CTATTTATTATCTTTCCCAGTACGAAAGGACAAGAAAGATGGGACCTACCCCTACTCGAAGCGTCCCCTGTTTAATAGAT
GAAATAATCTTAATCTAATAAATTAATAAATAACCCTACTCAAGAATAGGGTTCGTTAAGATGGCAGAGCCCGGTAATTG
CATAAAACTTAAAACTTTATTATCAGAGGTTCAACTCCTCTTCTTAACAACATGTTTATAATTAATCTATTAATCCTAAT
TATTCCAGTTCTTCTAGCTATAGCCTTCCTAACATTAGCAGAACGCAAAGTACTAGGATATATACAATTCCG--------
---ACATTATTGGACCCTATGGTCTCCTCCAACCCTTTGCAGACGCCATAAAATTATTTATTAAAGAACCTCTCCATCCA
CTTACATCAACATCCCTACTTTATATCATTGCACCAACCCTTGCCCTATCTCTGGCTCTCATTATATGAATTCCCATACC
CATACCGCACCCCCTTCTCAACATAAACCTAAGCGTCCTATTCATTCTAGCAACATCCAGCCTAACCGTATACTCAATTC
TCTGATCAGGCTGAGCATCAAACTCCAAATACGCACTAATTGGTACACTTCGGGCAGTAGCCCAGGCAATCTCCTATGAA
GTAACCCTTGCAATTATCCTCCTAGCAATTCTCCTAATAAATGGATCCTTTACACTAGCAACACTAATTATAACTCAAGA
ATACTCCTGACTATTTGCTCCCTCCTGACCACTAGCAATAATATGATTTATCTCAACATTAGCTGAAACAAACCGAGCAC
CCTTCGATCTCACAGAAGGAGAGTCAGAATTAGTCACAGGATTTAATGTTGAATATGCTGCAGGACCGTTTGCCCTATTC
TTCATAGCAGAATACACTAACATTATTATAATAAATGCCCTAACCACCATCATCTTTCTAGGCGCACTAA-TAATATCTT
TATACCTGAAATATTCACAATCAACTTCATAGTAAAAACACTTATTCTCACCTCACTTTTTCTATGAATCCGAGCCTCAT
ATCCACGATTCCGATACAACCAATTAATACACCTTTTATGAAAAAACTTCCTTCCACTCACACTAGCCTTTTGTATATGA
TACATCTCAATACCTATCCTAATAT-------CCCACCCCACCTATAAAACAAGAAATATGTCTGACAAAAGAATTACTT
TGATAGAGTAAATAATAGAGGTTTAAGCCCTCTTATTTCTAGAATTACAGGAATTGAACCTATACTTAAGAANNNNNNNN
NNNNNNNNNNNNNNNNNNNNNNNNNNNNNNNNNNNNNNNNNNNNNNNNNNNNNNNNNNNNNNNNNNNNNNNNNNNNNNNN
NNNNNNNNNNNNNNNNNNNNNNNNNNNNNNNNNNNNNNNNNNNNNNNNNNNNNNNNNNNNNNNNNNNNNNNNNNNNNNNN
NNNNNNNNNNNNNNNNNNNNNNNNNNNNNNNNNNNNNNNNNNNNNNNNNNNNNNNNNNNNNNNNNNNNNNNNNNNNNNNN
NNNNNNNNNNNNNNNNNNNNNNNNNNNNNNNNNNNNNNNNNNNNNNNNNNNNNNNNNNNNNNNNNNNNNNNNNNNNNNNN
NNNNNNNNNNNNNNNNNNNNNNNNNNNNNNNNNNNNNNNNNNNNNNNNNNNNCGGGCCCATACCCCGAAAATGTTGGTTT
ATATCCTTCCCGTACTAATTAAACCCCTCATTATATCCTCCATTTTCCTTACTCTATTTTCAGGGACTATAATCACCATA
TTCAGCTCACCCTGATTACTAATTTGAATCGGACTAGAGATAAGTATATTAGCTATTACATCCATTCTAACTGAAAAAGC
CAATCCCCGTTCAACCGAAGCAGCTACTAAATATTTTCTAATTCAAGCTACAGCTTCCATACTTCTAATAATAGTCGTAA
TTACAAATATAAGTTACTCCAGGCAATGAACTATTATAAACAAATTTAATCAAGCATCCTCAATAATAATCTTAATTGCC
CTAGTAATAAAATTAGGTCTCTCACCTTTCCATTTCTGAGTCCCTGAAGTTACACAAAGAGTATCACTAACATCTGGAAT
ATTACTCCTTACATGACAAAAATTAGCCCCTATTTCAANNNNNNNNNNNNNNNNNNNN----------------------
---------------------------------------------------------------------ATCCTAGCTTA
CTCTTCCATTGCCCACATAGGATGAATAATCGCAATTCTAAAATATAATCCTACCATTATAATCCTTAACCTCCTCATCT
ATATCAACCCTAACAATTACACTGTTTTCCATATTAATCCTATTTTCAAGCACTACCATCCTAACAATATCCAACTCATG
AAATAAAATCCCTCTAGCATCATCCATAATACCCCTAATTCTGCTATCCCTAGGGGGATTACCCCCACTCACAGGCTTCC
TCCCTAAATGAGCAATCATTCAAGAACTCATAAAAAACGATAACACCCTTATCCCATTATTAATAGCCATTACAGCCTTA
CTTAACCTATACTTCTACATACGACTAACCTACTCAACAACCCTAACCATATTCCCAGTTAACAATAGTACAAAAATAAA
ATGACAATTCGAAAACACAAAACAAATACTTATTGTACCCACCCTAACAACTTTATCCACCTTACTTTTACCCATATCCC
CTATACTCCTACCATTGGAATAGGAATTTAGGTTAACTAGACCAAGAGCCTTCAAAGCCCTAAGTAAGCTAATACATGCT
TAATTCCTGTACCTTCTTTTTCCCAACTAAGGACTGCAGAGGCTTACTCCACATCAACTAAATGCAAATTAGTCACTTTA
ATTTTAAGCTAAATCCTTTACACTAGATTGGTGGGCTCCAACCCCACGAAAA-CTTAGTTAACAGCTAAATACCCTATAC
AACTGGCTTCAATCTACTTCTCCCGCCGCCAAGAAAAAAAAGGCAGGAGAAGTCCCGGCAGAGTTGAAGCTGCTTCTTTG
AATTTGCAATTCAATATGATATTCACCTCAGGACTTGGTAAAAAGGGGGCTCCACCCCTATCTTTAGATTTACAGCCTAA
TGCTTTATCAGCCATTTTACCCTACCTATGTTCATTAACCGTTGATTATTTTCAACCAACCATAAAGACATCAGAACTCT
ATATTTACTATTCGGTGCTTGAGCCGGAATAGTAGGAACTGCCCTCAGCCTTCTCATCCGAGCAGAGCTCGGACAGCCTA
GGACTCTATTGGGAGATGACCAAATCTACAATGTCATCGTTACTGCTCATGCTTTCGTAATAATCTTCTTTATGGTTATA
CCCATTATAATTGGGGGCTTCGGCAATTGACTAGTGCCCCTTATAATTGGGGCTCCCGATATAGCATTCCCATGAATAAA
CAATATAAGCTTCTGGCTATTACCACCATCTTTCCTTCTGCTACTAGCCTCCTCAATAGTTGAAGCTGGAGCAGGAACTG
GTTGAACGGTTTACCCCCCTCTAGCAGGAAACTTAGCCCACGCAGGAGCCTCTGTAGATCTCACTATTTTTTCTCTTCAC
CTAGCAGGAGTATCTTCTATCCTGGGAGCTATTAATTTTATTACAACCATTATCAATATAAAACCTCCCGCTATATCACA
ATATCAAACCCCTCTATTTGTATGATCTGTCCTCATTACCGCGGTTCTACTACTACTATCTCTCCCAGTTCTAGCAGCAG
GAATTACTATACGTTTGACTGACCGAAACCTTAACACAACCTTTTTTGACCCTGCTGGAGGAGGAGATCCCATTCTCTAT
CAACACTTATTCTGATTTTTCAGCCACCCTGAGGTCTATATTCTTATTCTACCCGGATTTGGTATAATTTCCCATATTGT
AACCTACTATTCTGGAAAAAAAGAACCATTTGGTTATATAGGAATAGTTTGAGCCATAATATCCATTGGATTTTTAGGCT
TTATTGTCTGAGCCCATCACATATTTACAGTAGGAATAGATGTAGATACCCGAGCATACTTCACATCTGCCACTATAATT
ATTGCTATTCCAACTGGCGTAAAAGTATTTAGCTGATTAGCAACCCTACATGGAGGCAACATTAAATGATCTCCCGCTAT
ATTATGAGCCCTGGGCTTCATTTTTCTATTTACTGTTGGAGGTCTAACCGGAATTGTCCTTGCCAATTCCTCGCTTGATA
TTGTCCTTCACGACACCTACTATGTAGTAGCACATTTTCACTATGTCTTATCCATAGGAGCAGTATTCGCAATTATAGGA
GGTTTCGTCCACTGATTCCCCTTATTCTCAGGATTTACCCTTCATTCAACATGAGCCAAAACCCATTTCGCAATTATATT
TGTAGGAGTTAACCTAACCTTTTTTCCTCAACATTTTCTTGGATTATCAGGTATGCCCCGACGATACTCAGATTACCCTG
ATGCATATACTATATGAAATACCATCTCCTCTATAGGCTCATTTATCTCTCTTACCGCAGTTATATTAATAGTCTTTATA
ATTTGAGAGACCTTTGCTTCAAAACGAGAGGTATTAGCAGTTGAACTACCCGCTACAAACCTTGAATGACTTCACGGCTG
CCCCCCACCTTATCACACATTTGAAGAACATACCTACATAAAAGTGTAATCTCTTACAAGAAAGGAAGGAATTGAACCCC
CTCA-AATTGGTTTCAAACCAACTCCATAACCACTATGTCTTTCTTTATAACAAAATACTAGTAAAATTATTACATAACT
TTGTCAAAGTTAGATTACAGGATAAACCCCTGTGTGTTTTTATGCCACATCCTTTCCAATTAGGCTTTCAAGATGCCACC
TCCCCTATTATAGAAGAATTACTTCATTTTCACGACCATACCCTGATAATCGTTTTCCTAATTAGCTCATTAGTACTTTC
TATTATTACCCTAATACTAACAACCAAATTAACCCACACAAGCACAATAGATGCCCAAGAAGTAGAAACAGTATGAACCA
TCCTACCAGCTATTATCCTTATCTTAATTGCCCTTCCTTCCCTACGTATCCTTTACATAATAGACAAA-TTAATAATCCA
TTTTTAACCGTCAAAACTATAGGACATCAATGATACTGGAGCTATGAATATACTGACTACGAAGATCTAAACTTCGATTC
CTATATAATCCCCACAACAGACCTCAAACCAGGAGAACTTCGACTACTAGAAGTTGACAACCGCGTAGTTCTACCCATAG
AAATACCAATTCGAATATTAATTTCATCAGAAGATGTTCTTCATTCATGAGCTGTACCCTCCTTAGGCTTAAAAACTGAT
GCCATTCCCGGACGCCTCAACCAAACTACACTCACATCAACCCGACCAGGCCTCTATTATTGTCAGTGCTCAGAAATTTG
CAGGTCCAACCACAGCTTCATGCCCATTGTCCTAGAATTAGTACCACTAAAATATTTTGAAGATTGATCAGCATCAATAA
CTTAATTAACACTACGAAGCTTATACAGCATTAACCTTTTAAGTTAAAGACTGAAAGTATTA-ATCTTTCCACAGTGAAA
TGCCCCAACTAAACACATCAACATGATTTATTACTATTTTAGCCATAACACTAACACTTTTCAGCTTATTTCAACTAAAT
ATTTCAAAACTGGTATATCCCCTTAATCCAAGCTTAATAAATACTAAAATACAAACGTTTAAATCCCTTTGAGAACTAAA
ATGAATGAAAATTTCTTTGCCTCTTTTATAACCCCTACAATAATAGGCCTACCAGTAGTAGTACTAATTATTATATTTCC
AATTATCTTATTTCCCACCTTAACCCGCCTAGTCAACAACCGATTTATTTCTTTACAACAATGGCTAATCCAACTAGTAC
TTAAACAAATAATGTCTATGCACAATAATAAAGGCCGAACTTGATCTCTAATACTAATTTCCCTAATTTTATTTATCGGA
TCCACAAATTTACTAGGCCTATTGCCCCCCTCCTTTATACCAACTACTCAATTATCAATAAATTTAGGTATAGCAATTCC
TTTATGAGCAGGGGCAGTAATTACCGGCTTCCCCCACAAAACCAAGGCATCCTTAGCCCACTTTCTCCCACAAGGAACCC
CTATTCCCCTGATTCCTATACTAGTCATTATTGAAACAATTAGTCTTTTTATTCAACCAATAGCCCTAGCCGTACGACTA
ACCGCCAACATCACAGCGGGCCACTTACTCATACACTTAATTGGAGGGGCTACCCTAGTCCTATCATCAATTAATACTAT
TGCAGCATCAACAACATTCATTATTCTTATATTACTGACAATCCTAGAACTAGCCGTAGCTCTTATTCAAGCCTACGTAT
TTACACTCTTAGTGAGCCTTTACTTACATGATAACACATAATGACCCACCAAACACATGCTTATCACATAGTAAACCCTA
GCCCTTGACCACTAACTGGAGCCCTCTCAGCTCTTCTTATAACATCAGGCCTTATCATATGATTTCACTTTAACTCCCTT
TTGCTCTTAACCTTAGGCCTTATTACAAATACACTGACTATATATCAATGATGGCGTGATATTATTCGAGAAGAAACCTT
TCAAGGCCACCATACATCAATCGTACAAAAAGGTCTCCGATATGGTATAATCCTCTTTATCATCTCAGAAGTATTTTTCT
TCGCAGGCTTCTTCTGAGCCTTTTACCACTCCAGTCTAGCCCCAACCCCAGAACTAGGAGGCTGCTGACCCCCAACAGGC
ATCTACCCCCTAAACCCCCTAGAAGTACCCTTACTCAATACATCTGTCTTACTAGCCTCAGGCATTTCAATTACTTGAGC
CCATCATAGTCTACTAGAAGGCAATCGTAAGCAAATACTCCAAGCTCTATTAATTACTATTATATTAGGTATTTATTTTA
CTCTACTCCAAGCATCAGAGTATTTTGAAGCATCATTTACCATCTCCGATGGCGTCTATGGATCAACTTTCTTTATGGCT
ACAGGCTTTCACGGACTCCATGTTATCATCGGTTCAACCTTTTTAGCCATTTGTTTTCTCTGACAATTAAAATTCCACTT
TACATCAAACCACCATTTTGGATTTGAAGCTGCCACCTGATACTGACACTTTGTAGACGTAGTCTGACTATTCTTATATG
TCTCTATTTATTGATGAGGGTCCTGTCCCTTTAGTATTAATTAGTACAATTGACTTCCAATCAATTAGCCCTGGTATAAC
CCAGGAAGGAACAATTAATTTAATTTTATCACTAGTTACAAATATAACACTTGCATTACTCCTGGTCTCAATTGCATTTT
GACTCCCACAACTAAATATATACACAGAAAAATCTAGCCCTTATGAATGTGGCTTCGACTCAACAGAATCAGCTCGTTTA
CCTTTCTCTATAAAATTTTTCCTAATTGCTATCACTTTTCTCCTATTTGACCTAGAAATTGCTCTTCTCCTCCCTCTCCC
CTGAGCTACCCAAACAACAAACCTCAATCTTATACTAATTATAGCCCTAGCCCTCATTTCTATTCTAGCCCTAGGACTCG
CATATGAATGGATTCAAAAAGGACTTGAATGAACTGAATATGGTAATTAGTTTAATTAAAAATAAATGATTTCGACTCAT
TAGACTATGCGCAATGCATAATTACCAGAATGCCATACATCTATATTAACCTTCTCCTTGCTTTCCTAACATCACTCCTA
GGTATATTGATATATCGCTCACATCTTTTATCTTCCTTACTATGCCTAGAAGTTATAATACTCTCAATATTTATTATAAC
TTCACTAACAATCCTAAATCTTCACTTCACCTTAGCCAACATAATTCCAATTATACTCCTAGTCTTCGCAGCCTGCGAAG
CCGCTGTAGGATTAGCTCTACTAGTAATGGTATCAAATACATATGGCCTAGATTATGTGCAAAACCTAAGCCTTTTACAA
TGCTAAAAATTATTTTACCAACATTAATAATAGTCCCATTAACATGATACTCTAAAAAACATACTATCTGAATTAATACT
ACAGCCCATAGCCTAATAATTAGCTTCACCACTCTTTCTCTCTTAAACTATTTTCACAATAATAATACAAATTTCTCACT
CACCTTCTCTACTGACTCCCTATCAACACCATTACTAATCTTAACTACCTGACTACTCCCCCTAATAATTATAGCCAGCC
AAAGCCACCTATCAAAAGAAACACTTGCACGAAAAAAATTATATGTCTCCATATTGATTATACTTCAAATTTTCCTAGTC
ATAACCTTTACTGCTACAGAATTAATTTTCTTCTATGTCCTATTTGAAGCAACTTTAATTCCCACACTAATTATTATCAC
ACGATGAGGAAACCAAACAGAACGACTAAACGCCGGCCTTTACTTCTTATTTTATACACTAATTGGGTCCCTTCCCCTAC
TCATTGCTCTTATCTATGCCCAAAATCTCCTAGGAATATTAAATATAACAATTAATTCTCTTATTATACCAAACCTTCCC
AACTCTTGATCAAATAATATTCTCTGATTAGCCTGTATAATAGCTTTTATAGTAAAAATAC-TGTATACGGGCTCCACCT
ATGATTACCCAAAGCCTATGT-GAAGCCCCAATTGCAGGCTCCATAGTCCTTGCAGCGATTTTACTTAAACTTGGAGGAT
ACGGAATAATACGAATGACAGTTATTCTAAACCCAACAACAGAACATATAGCTTACCCCTTCCTAATACTCTCCCTATGA
GGCATGATTATAACTAGTTCCATCTGCCTACGTCAAGCAGATCTAAAATCACTTATTGCCTATTCCTCGGTTAGTCATAT
AGCTCTTGTTATCGTAGCAGTCCTTATCCAAACCCCATGAAGTTTCATCGGAGCCACTGTCCTTATAATTGCCCATGGCC
TCACCTCCTCCCTACTATTTTGCTTAGCAAACACAAACTGTGAACGAATCCACAGTCGAACAATAGCACTAGCCCGTGGC
CTTCAAACCCTCTTAGCCCTTGCAACAACATGATGACTCCTTGCCAGCCTAACTAACCTAGCCCCTCCCCCCAACAATTA
ACCTAATCGGTGAACTATCTGTAATAATAGCATCATTTTCATGATCACATTTAACTATCATCTTAATAGGTCTCAATACC
CTAATTACCACCCTATATTCCCTATATATGTTAACTATAACACAACGAGGAAAATATACATATCACATCAGCAACATTAA
ACCCCCATTCACCTGAGAAAATACATTAATAATTATACACCTACTACCCCTAGTCCTACTATCCGCTAATCCCAAACTAA
TTATAGGAACCATATACTGTAAATATAGTTTAAACAAAACATTAGATTGTGAATCTAACAATAGAAACCC-GAGATTTCT
TATTTACCAAGAAAGTATGCAAGAACTGCTAACTCATGCCCCCATATATAACAGTATGGCTTTCTTACTTTTAAAGGATA
GAAGTAATCCATCGGTCTTAGGAACCGAAAAATTGGTGCAACTCCAAATAAAAGTAATAAATTTATTCTCATCCTCCATC
TTACTATCACTTACACTCTTAATCACCCCATTTATTATTACAACAACTAAAAAATATGATATGCACACATATCCATACTA
TGTAAAAAACTCTATTGCCTGTGCATTCATAACAAGCTTAGTCCCAATATTCATATGCTTATACACAAACCAAGAAACAA
TTATTTCTAACTGGCACTGAATAACTATTCAAACTATAAAATTTTACCTAAGCTTTAAGATAGACTATTTCTCCATAATT
TTTGTACCAGTAGCCCTATTCGTGATAGCCCTATTCATGATCCATCATAGAATTCTCAATATGATATATACATTCAGACC
CCCATAACAACCGCTTTTTAAAATATTTATTAACTTTCCTCATCACTATACTAATTTTAGTTACCGCTAATAATCTATTC
CAACTTTTCATTGGATGGGAAGGAGTAGGTATTATATCTTTTCTCCTCATCGGATGATGATAGGGACGAACAGATGCAAA
CACAGCAGCCCTACAAGCGATCCTTTATAACCGTATTGGAGATATTGGCTTTATCCTAGCTATAGCATGATTCCTAAGCT
ACTCCAACTCATGAGAATTTCAACAAATTTTTATTACTACTCCAAATTCCAGTACACTTCCTTTACTGGGTCTCCTCCTA
GCAGCTACAGGAAAATTCGCACAATTTGGTCTCCACCCATGACTTCCCTCCGCCATAGAAGGCCCAACCCCCGTTTCCGC
TTTACTCCACTCAAGCACTATAGTTGTAGTCGGAGTTTTTCTACTAATCCGATTCTACCCCCTTCTAGAAATAAATAAAA
TAATTCAAACTATCGCACTATGTTTAGGAGCCATTACCACCCTCTTTACAGCAATCTGCGCTCTAACACAAAATGACATT
AAAAAAATCGTCGCATTTTCCACCTCCAGTCAACTGGGCCTTATAATAGTAACTATCGGAATTAATCAACCCCACCTAGC
ATTTCTCCATATCTGTACTCACGCCTTCTTTAAAGCCATGCTCTTCATATGCTCAGGATCTATTATCCATAGCCTAAATG
ACGAACAAGATATCCACAAAATAGGAGGCCTACTCATAACTTTACCCTTCACTTCCTCCTCATTACTTATCGGGAGTCTT
GCTCTCACAGGTATTCCCTTCTTCACAGGCTTCTATTCTAAAGATCTAATCATCAAAGCCGCCATCACTTCATATACCAA
CGCCTGAGCCCTCTCTATTACACTACTTGCCACGTCCTTAGCAGCCGTCTACAGCATATGCATCATTTTCTTTGCACTCC
TAGGTCAACCCC-CCTTCCAACTTCAACAAATATCAACGAAAATAATCCCCTCCTAATTAACCCTATTAAAGGCTTAGCC
CTAGGCAGCATCTTCGTGGTTTTTCTTATCTCACATTCCATTCTTCCTATAATAACTCCACAAATAACCATAAAACTATA
CCTAAAACTCTCAGCACTTACTGTCACCATTCTAGGGTTTACACTAGCTATAGAACTCAATAACCTCACATATTTCCTCA
AACTAAAATGACCCACTCAACCCCTCCTATTCTCTAATCTACTAGGCTTTTTTCCAACCACAACCCATCGCCTATATCCT
CTTATAAAGATATATGTAAGCCAAAACACAGCATCCTCACTTCTAGACCTCCTCTGATTAGAAAAAACAATACCAAAAAC
CACAGCCATAGCCCATATATACACATCCACAATCACCTCCAACCAATCAGGCATAATTAAACTATACTTTTTGTCCTTTC
TTATTACTATTATACTTGGGACCCTTCT---TATTATCTAAACCCCCGAGTAATCTCAATCACGATAAAAATAGTAACAA
ATAAAGATCAACCAGCAACCCCCATCAACCAACTACCATCACTATACAATGATGCCACCCCTACAGAGTCTTCACGAAAT
AAACTAAATATATCACCCCCAAAAGCAACCCAATCCTCCAAACTCTTAAGTCCAATATTATCATGATATATTACTCACAC
AACCACAAATAACTCTAACAATAAGCCCAACAACAATACCCCTCATATAGAAACGCTTGATCCCCAAGCCTCCGGATATT
CCTCCATAGCCATCGCCGTTGTATATCCAAATACAACCAATATTCCACCTAAATAAATCAAAAATACCATTAACCCAATA
AAAACACC------------------------CCAATTACAAACACTAACAATTAAACCCAAACCCCCATAAATAGGAGA
AGGCTTTGAAGAAAACCCAATAAAACCTATTAAAAAAATTATACTCAGTAAAAACACAACATACGTCATTAGTTCCCACA
TGGACTTAAACCATGACTAATGACCCGAAAAATCACCGTTGTTATTCAACTACAAGAACCTAATGACAAACCTACGAAAA
ACGCACCCCCTCATAAAAATTATTAATCACTCATTCATTGATCTCCCTGCACCCTATAATATCTCCGCATGATGAAATTT
CGGCTCTCTCCTAGGAATTTGTCTAGGACTTCAAATGATCACAGGACTATTCTTAGTCATACACTACACATTAGACACAA
TAACCGCATTTTCCTCCGTAACACATATCTGCCGAGACGTAAACTACGGATGAATCATCCGATATTTACATACAAATGGA
GCATCTATATCTTTCATCTGCCTGTTTATACATGTAGGCCAAGGCCTATATTATGGCTCTTATACCTTCCTAGAGACATG
AAATATTGGTATCTTATTATTATTTACCGTTATAGTAACAGCATTTATAGGTTATGTACTTCCATGAGGACAAATATCAT
TTTGAGGCGCCACCATTATTACCAACCTCCTATCAGCCATCCCCTATATTGGCACCAACCTAGTTGAATGAATTTGAGGA
GGCTTCTCAGTCGACAAAGCTACCCTTACACGATTCTTCNNNNNNNNNNNNNNNNNNNNNNNNNNNNNNNNNNNNNNNNN
NNNNNNNNNNNNNNNNNNNNNNNNNNNNNNNNNNNNNNNNNNNNNNNNNNNNNNNNNNNNNNNNNNNNNNNNNNNNNNNN
NNNNNNNNNNNNNNNNNNNNNNNNNNNNNNNNNNNNNNNNNNNNNNNNNNNNNNNNNNNNNNNNNNNNNNNNNNNNNNNN
NNNNNNNNNNNNNNNNNNNNNNNNNNNNNNNNNNNNNNNNNNNNNNNNNNNNNNNNNNNNNNNNNNNNNNNNNNNNNNNN
NNNNNNNNNNNNNNNNNNNNNNNNNNNNNNNNNNNNNNNNNNNNNNNNNNNNNNNNNNNNNNNNNNNNNNNNNNNNNNNN
NNNNNNNNNNNNNNNNNNNNNNNNNNNNNNNNNNNNNNNNNNNNNNNNNNNNNNNNNNNNNNNNNNNNNNNNNNNNNNNN
NNNNNNNNNNNNNNNNNNNN-ACACTAACTTGAATCGGAGGCCAACCTGTTGAACATCCATTCATCATTATTGACCAAGC
ATCCTCCATCCTATACTTCCTGACCACTCTAATCCTTATACCCGTAATTAACCTAATTGAAAATAAAATACTCAAATGAT
AA-GTTCTCGTAGTATAACTATTACCTTGGTCTTGTAAACCAAAAATGAAGGAAA-CAACCTCCCTAGGACCCTCACCTC
AAGGAAGAGGCTCTATACCCCACCACCAACCCCCAAAGCTGGCATTCTTAATAAACTATTCCCTGCACACCCAAAGAACT
TGGTCATTCTTGTATAACATGTCAGTATTAATAAAATCACACATAACCGTATGTATATCGTGCATTTAATGCCTCTCCCC
ATGAATATGTATTAGTGCTATATATGTATAATCTTACATAAGACATATATGTTTAATCGTGCATTAACCTACTTACCCCA
TGCATATAAGCATGTAC--GAAAAATCAATTTTTCTAGACTGAAAAATCACAATCAACCAGAACCTGTCCTACACAGGAA
TATCCAACA-GAATTAACCATTCATGCAGTCAAACGGACAACAAATGTGTTATCAGACATACACCATTTCGATTAAACCA
ACTCTCTTCCACACGACTATCCCCTTCCATTATTCCTCGGGTACTACCATCCTCCGTGAAACCAGCAACCTCATCCAATT
CGGATCCCTCTTCTCGCTCCGGGCCCATAAAACTTGGGGGTAGCTAATCTGAAACTATATCTGACATCTGGTTCTTACTT
CAGGGCCATAACACTTAGAATCGCCCACTCGTTCCTCTTAAATAAGACATCATGATGGTAGCGGGCCATACACCCTCTTT
TCCAGTCACGGGAGAATTAAATGCATTTGGTATTTTTTAATTTTTAAGGGGGGGGAAAGTCTTAACTCAGCAAGGCCAGG
GGGCCTGGATGTAGACAATTCAATTGTAGACATGCCCAAATTGCGTATTGTATTTCCTCATTGCATATTCATGAGCTGCT
ATTTAATTCATACTCGACGGACATAACGTATTTATGCACACCAGTACACCC---AATACACACGCCCGCGTACACGTACA
CGTACACGTAC---------------------------------------------------------------------
--------------------------------------------------------------------------------
--------------------------------------------------------------------------------
--------------------------------------------------------------------------------
--------------------------GCGCGTAGAATATAATACATAATAGGATTATATACACAAACCCCCCCCTACCCC
GCCGTTACTATAATGTTACTAACGCAACAATATACTCCTGCCAAACCCCCAAAACAAGAGAATTACGCCAGCTCATATAG
ATAACTTACGCA-----CACCCAATTATATTCTTCGCTTATGTGTATTTTATTGAGTTACAGAGCCATGTCCCTATTAAG
GAATGAA-ATCCCTAATTAAATTTGTATTTTTCAAGTAACACTATTAGTTAACTAACTACATATTCTCTAAATTCCTATC
TAAACCCTATTCCCTAGGTTTTTATTTCTTTTTCACTCACTTAATAGCCCTGGCAC-AACCAATACTAACATAATACTTT
AGCCCTATAAATAA-ATAGGTTAATGTAGCTTACTATTAAAGCAAGGCACTGAAAATGCCTTA-CGGGCCCAAGCCCCAT
AAACACAAAGGTTTGGTCCTAGCCTTCTTATTAGTTCCTAGTAAAATTATACATGCAAGTATCTGCCCCCCAGTGAGAAT
GCCCTCTAGGTCCCAATAGACCAAAAGGAGCGATATCAAGAACACTAATATAGTAGCTCATAACGTCTTGCTCAACCACA
CCCCCACGGGATACAGCAGTAATAAAATTTAAGCAATAAACGAAAGTTCGACTAAGTTATACTAG-AAACACAGGGTTGG
TAAATTTCGTGCCAGCCACCGCGGTCATATGATTAACCCAAACTAATAAAA-TCCGGCGTAAAGCGTGTTTAAACTATAG
TGCCAGCCACCGCGGTCATATGATTAACCCAAACTA-ATAAAATCCGGCGTAAAGCGTGTTTAAACTATACTTAAAGTTA
AACCCTGACTAGGCCGTAAAAAGCTACAGTCTAATCTAAAATAACCCACGAAAGTGACTTTAATA-CTTTGAAGACACGA
CAGCTAAGACTCAAACTGGGATTAGATACCCCACTATGCTTAGCCATAAACACAAATAAATATAAACAAATTTATTCGCC
AGAGTACTACAAGCAACAGCTTAAAACTCAAAGGACTTGGCGGTGC-----CCAGTCATGATTACAATTCTTAAGAGCAA
CAAAACAACAATAAGCAACGTAAAATTAAATTATTCTATATGATTGAAATCTTTCACAACTAAAAATGAATTAAACTTAG
TGAAAAATACAAGCAGCCATAGTAATAAACTTAACATTTCTTACCCAATTAAAAATAATTTTATTTAAAGCTTTGGAGCA
GTTTTCCATGTCTTAATAGTGCGCCTTGTTTTTAGACTGTGAGTATTGCAATATACATACATTTAAAAAATGAACTGTTT
GCAATGTGTTCTAGAACAGCATTTCTCAGGTTTCAATGTGCTTGTGAATCCCCTGGGAATCTTATTAAAAAGTACATTCT
GATTCTGCTCTGGGGTGGGGTCTGAGAGGCTGCATTTCTAACAAGCCCCAGTGATATGGATGCTTTTGGTCAACAGATGA
CATTTTAAGAAGCAAAACTTTAAAGCAGCATTTCTCAAACTTGGAAGCACATTGGAATCACCTGGGAAGTCTTTAAAAAA
ACCCAAAATGTCTGAGCTCTACACTAATTGTCTGAGGTGGAGTCTGAGAATTTGGATTTTAAAAAACTCCCAGGAGTCTC
TAATGTGTAGCCAGGATGGAAAACCCTGCTCTAGTGGGTCACCTCGATCCTAGGATATACCACAGATCATATTTGGTGTG
ACTTCTGTTGCTGGTAAACAGACCCAGCAGCAGCAGATAGAGTGAAATGGAGTGGAAGCATTTAATAACTTAACCACCCA
ATGTTTACATTCATGTCAACTTCTTGAAAGGCAATAAAATCATGTACCCAATGAAATTCATGCCCCTGTTTGTTACCAGT
GCAAATAACCATATTTGGGATCCCTTATTTGCTATCTGGTGTAAATAAAAGAACTTTATATAGAGGAAAAGAGCTCACTT
GAGGGAATTCCTAATGAAAAGGTTTTTTTCTGGCTATATTTTACATTATACTAGCTCTAATTAATTACTACTGATAGGAG
TAACATCTTTGTTCACAAGCAGGTTGCATGCTTTAAACATGAGTCCTGTGTACAGTGTACACAGTATGTCTCTGTTCCTC
TTTTTGATTAGGGTTTTTCAACCTGAGCACTATTGACATTCTAGGATGTTTAGCAGCTTCCCTGGCCTCTACCCACTAAA
GGACAGCAGAACACACAGCCCCAAATCCCAAGTTGTGAGAACTAAAAATGCCATTGTCAAATGTCCCTCGAGATAGGGAA
AAATAACTCTTGGTTTAGCACCACTGCCTCAGATCAAAGGAAACTCCCACTGTCATTTTGCAGGTCTCTGTGTGGAAAGC
AATCCAGTTTCATCTGATGTAAATGAGAGGTATATCAGCAAGGTGGGATGAAGCCATTTTCTGGTGAGCATTGAATTCCA
CCTTAAAGAGTGTAGTTTTCTTTTTCTTTTTTAATTTTAAAGATGTGGGGTACAATTCAGGGTTAGGCATACAAATGGTC
ATTATGTAGGTCAAGTTTGAGCCTCACTTTAGTGTAATTTTCATTAACTGTTGAGTTGGTCTCTATTTGATTGACTCAAT
AGCAAGATTAGTTTAGAATAACTTACAGTTAACGTTCTAAGACAAAATGAACTTTACAAGCACTGCTTCTTTCTTGAGAA
TCTTTCCTCTTCAAGAGCTGAAAGTATATTTACTCTTTCTTCCCAGGAATTGCTACAGCTCAAACTATAACTCTAGTATG
GCTCTTAACATTCTCTACATTATATTTTTAAAATTTTGTACATTTTTTCTCTTATCGACTTCTAACATTTTGTGAAAACA
GATTTCAAGCAGTTTTCATATCTTCTTTTCCCCATATCTAATACAAAGCTCTGTACAAGGCAAGCATTTAAAAAGTATTT
GTTGAATAAATAAATTCTAGGGTTGTCCAGTAGCTTAAGAAGACAGGGCCATTTCCTTATACCCATTCCTGCATGGAGCC
AGGATCATTTATTTTGTTTATTTTTTATTTGTTTTTTGAGTCAGAGTCTCACTCTGTCGCCCAGGCTGGAGTGCAGTGGC
ACACTCACAGACACTCCAGTGTCAACCTACTGGGCTCAGGCGATCCTTCTGCCTCAGTCTTCCAAGTAACTGGAAAGACA
GCCACACGCTACTACGCCCGGCTAATTTTTTGATATATTGTGGAGATGAGGTCTCACCATGCTGCCCAGGCTGATCTAGA
ACCCCTTGGCTTAGGCAATCCTCTTGCCTTGGCCTCCCAAAATGCTGGGATTATAGGCTTGAGCCACTGTGCCCAGAAGG
ATTATTTAGTTTATAAATGGTTACACTTACATCTGATGCTACTTCGTCAATCAAGTAGAAAATAACTCCAGCTTCACTTA
AACATATTGTCTCCAAATGAGCTTGT

Supplemental Material 1a: Alignment of the nuclear insertion locus including a complete copy of a mitochondrial genome (numt)
Alignment oft the complete nuclear region of Tarisus syrichta KE944036.1 (455421-477400). 
The integrated mitochondrial genome is separated by five specific dashes. 
The experimentally derived genomic sequence is termed “DPZ-sequencing”. 
A RepeatMasker sequence, the mitochondrial genome and different fragments of the mitochondrial genome are aligned.
